# Supplementary material for: Comparison of RNA-Seq and microarray in the prediction of protein expression and survival prediction
Source: Front Genet. 2024 Feb 23;15:1342021. doi: 10.3389/fgene.2024.1342021 (PMC10920353; doi:10.3389/fgene.2024.1342021)
Supplement: Supplementary file 15 [file DataSheet1.CSV]

	X	N.Seq	R.Seq	p.val.Seq	R.array	p.val.array	R.diff	R.diff.p	R.CN	p.val.CN	R.CN_Seq	p.val.CN_Seq	R.CN_array	p.val.CN_array	CN_mean	gene	ExonGenewiseDisp	ca_type
1	ACACA_ACC1	223	0.521	0	0.467	0	0.054	0.453412788182724	0.4	0	0.4	0	0.502	0	-0.739910313901345	ACACA	0.0443056009106107	OV
2	ACACA_ACCPS79	223	0.508	0	0.422	0	0.086	0.249025305527895	0.354	0	0.4	0	0.502	0	-0.739910313901345	ACACA	0.0443056009106107	OV
3	ACACB_ACCPS79	223	0.06	0.376	0.11	0.101	-0.05	0.597266885772997	0.069	0.307	0.419	0	0.258	0	0.031390134529148	ACACB	0.14347624141227	OV
4	AKT1_AKT	223	0.597	0	0.492	0	0.105	0.116211511069554	0.43	0	0.685	0	0.548	0	-0.0358744394618834	AKT1	0.00197220272975436	OV
5	AKT1_AKTPS473	223	0.108	0.108	0.01	0.881	0.098	0.30194834588219	0.015	0.822	0.685	0	0.548	0	-0.0358744394618834	AKT1	0.00197220272975436	OV
6	AKT1_AKTPT308	223	0.124	0.064	0.055	0.411	0.069	0.465498269416302	-0.005	0.935	0.685	0	0.548	0	-0.0358744394618834	AKT1	0.00197220272975436	OV
7	AKT1S1_PRAS40PT246	223	0.103	0.126	0.096	0.151	0.00699999999999999	0.940890196451959	0.097	0.15	0.618	0	0.424	0	-0.286995515695067	AKT1S1	0.000469968029902951	OV
8	AKT2_AKT	223	-0.063	0.353	-0.044	0.51	-0.019	0.841596497024713	-0.052	0.443	0.716	0	0.593	0	0.116591928251121	AKT2	0.00267633241118967	OV
9	AKT2_AKTPT308	223	0.081	0.229	0.048	0.477	0.033	0.728151847828118	0.043	0.527	0.716	0	0.593	0	0.116591928251121	AKT2	0.00267633241118967	OV
10	AKT2_AKTPS473	223	0.093	0.168	-0.008	0.902	0.101	0.28817873051398	0.057	0.4	0.716	0	0.593	0	0.116591928251121	AKT2	0.00267633241118967	OV
11	AKT3_AKTPS473	223	0.095	0.156	0.084	0.212	0.011	0.907413366777872	-0.103	0.124	0.186	0.005	0.216	0.001	0.556053811659193	AKT3	0.32541426364769	OV
12	AKT3_AKTPT308	223	-0.083	0.219	-0.073	0.276	-0.01	0.91596019171988	-0.136	0.042	0.186	0.005	0.216	0.001	0.556053811659193	AKT3	0.32541426364769	OV
13	AKT3_AKT	223	0.061	0.363	0.059	0.379	0.002	0.983204197840765	0.126	0.06	0.186	0.005	0.216	0.001	0.556053811659193	AKT3	0.32541426364769	OV
14	AR_AR	223	0.813	0	0.845	0	-0.032	0.281939695008201	0.111	0.097	0.154	0.021	0.17	0.011	-0.0179372197309417	AR	NA	OV
15	ASNS_ASNS	223	0.709	0	0.696	0	0.013	0.787752072516626	0.181	0.007	0.27	0	0.307	0	0.251121076233184	ASNS	0.0159039783820329	OV
16	ATM_ATM	223	0.432	0	0.316	0	0.116	0.156328995297812	0.339	0	0.519	0	0.33	0	-0.0269058295964126	ATM	0.101211782323438	OV
17	BAK1_BAK	223	0.102	0.131	0.067	0.316	0.035	0.711559736752035	0.053	0.429	0.361	0	0.337	0	0.237668161434978	BAK1	0.000469968029902951	OV
18	BAX_BAX	223	0.541	0	0.264	0	0.277	0.000439354977284312	0.327	0	0.524	0	0.358	0	-0.295964125560538	BAX	0.000469968029902951	OV
19	BCL2_BCL2	223	0.648	0	0.643	0	0.005	0.928366925942695	0.157	0.019	0.241	0	0.238	0	-0.502242152466368	BCL2	0.000469968029902951	OV
20	BCL2L1_BCLXL	223	0.321	0	0.217	0.001	0.104	0.239055954817505	0.043	0.523	0.39	0	0.387	0	0.677130044843049	BCL2L1	0.000469968029902951	OV
21	BCL2L11_BIM	223	0.507	0	0.464	0	0.043	0.55496248082997	0.229	0.001	0.414	0	0.326	0	0.0538116591928251	BCL2L11	0.000469968029902951	OV
22	BECN1_BECLIN	223	0.238	0	0.192	0.004	0.046	0.612894588780183	0.115	0.087	0.535	0	0.499	0	-0.713004484304933	BECN1	0.000469968029902951	OV
23	BID_BID	223	0.021	0.755	0.013	0.846	0.008	0.933112554981611	-0.069	0.302	0.391	0	0.409	0	-0.47085201793722	BID	0.00144352426388644	OV
24	BIRC2_CIAP	223	0.368	0	0.325	0	0.043	0.608188329772227	0.264	0	0.709	0	0.678	0	0.15695067264574	BIRC2	0.000469968029902951	OV
25	CASP7_CASPASE7CLEAVEDD198	223	0.308	0	0.292	0	0.016	0.85369026835041	0.073	0.276	0.346	0	0.348	0	-0.139013452914798	CASP7	0.000469968029902951	OV
26	CAV1_CAVEOLIN1	223	0.379	0	0.396	0	-0.017	0.833815589880845	0.086	0.199	0.14	0.037	0.154	0.022	0.349775784753363	CAV1	0.00317404746006498	OV
27	CCNB1_CYCLINB1	223	0.834	0	0.833	0	0.001	0.972593282643954	0.206	0.002	0.389	0	0.387	0	-0.744394618834081	CCNB1	0.00449463061616135	OV
28	CCND1_CYCLIND1	223	0.527	0	0.539	0	-0.012	0.860445180218549	0.167	0.012	0.231	0	0.229	0.001	0.309417040358744	CCND1	0.0390477618626355	OV
29	CCNE1_CYCLINE1	223	0.82	0	0.824	0	-0.004	0.897071708676742	0.515	0	0.615	0	0.616	0	0.708520179372197	CCNE1	0.0810029585864822	OV
30	CDH1_ECADHERIN	223	0.512	0	0.498	0	0.014	0.843742671493182	0.144	0.032	0.256	0	0.259	0	-0.798206278026906	CDH1	0.0143209712599502	OV
31	CDH2_NCADHERIN	223	0.599	0	0.614	0	-0.015	0.80344695360115	0.235	0	0.207	0.002	0.231	0.001	-0.0672645739910314	CDH2	0.273285356258594	OV
32	CDH3_PCADHERIN	223	0.244	0	0.231	0.001	0.013	0.885107016204747	0.007	0.912	0.165	0.014	0.169	0.012	-0.79372197309417	CDH3	0.0870708758611742	OV
33	CDKN1B_P27	223	0.539	0	0.543	0	-0.004	0.952703536462624	0.157	0.019	0.381	0	0.376	0	0.403587443946188	CDKN1B	0.000469968029902951	OV
34	CDKN1B_P27PT157	223	0.069	0.306	0.058	0.387	0.011	0.907781531966573	-0.003	0.965	0.381	0	0.376	0	0.403587443946188	CDKN1B	0.000469968029902951	OV
35	CHEK1_CHK1	223	0.302	0	0.256	0	0.046	0.600758155308077	0.135	0.045	0.493	0	0.427	0	-0.0493273542600897	CHEK1	0.0283078071934104	OV
36	CHEK1_CHK1PS345	223	0.089	0.184	0.064	0.342	0.025	0.791964964827677	-0.013	0.848	0.493	0	0.427	0	-0.0493273542600897	CHEK1	0.0283078071934104	OV
37	CHEK2_CHK2	223	0.753	0	0.738	0	0.015	0.723163631753396	0.373	0	0.515	0	0.514	0	-0.547085201793722	CHEK2	0.0232544186138543	OV
38	CHEK2_CHK2PT68	223	0.449	0	0.439	0	0.01	0.896063163132808	0.227	0.001	0.515	0	0.514	0	-0.547085201793722	CHEK2	0.0232544186138543	OV
39	CLDN7_CLAUDIN7	223	0.556	0	0.584	0	-0.0279999999999999	0.663475169279238	0.169	0.011	0.13	0.052	0.126	0.06	-0.587443946188341	CLDN7	0.000469968029902951	OV
40	COL6A1_COLLAGENVI	223	0.224	0.001	0.221	0.001	0.003	0.973592365806591	-0.081	0.229	0.167	0.012	0.147	0.028	-0.0538116591928251	COL6A1	0.0342262509502552	OV
41	CTNNB1_BETACATENIN	223	0.105	0.12	0.069	0.302	0.036	0.703579126905042	0.201	0.003	0.502	0	0.326	0	-0.103139013452915	CTNNB1	0.000469968029902951	OV
42	DVL3_DVL3	223	0.44	0	0.384	0	0.056	0.4790588092825	0.313	0	0.637	0	0.444	0	0.991031390134529	DVL3	0.000469968029902951	OV
43	EEF2_EEF2	223	0.298	0	0.243	0	0.055	0.533542263034195	0.25	0	0.444	0	0.391	0	-0.89237668161435	EEF2	0.0018699619381297	OV
44	EEF2K_EEF2K	223	0.549	0	0.432	0	0.117	0.104928819587	0.258	0	0.443	0	0.46	0	-0.26457399103139	EEF2K	0.0117256786215786	OV
45	EGFR_EGFR	223	0.427	0	0.41	0	0.017	0.828857474291292	0.128	0.056	0.322	0	0.376	0	0.197309417040359	EGFR	0.190061539259926	OV
46	EGFR_EGFRPY1068	223	0.176	0.008	0.145	0.03	0.031	0.738562186322681	0.105	0.117	0.322	0	0.376	0	0.197309417040359	EGFR	0.190061539259926	OV
47	EGFR_EGFRPY1173	223	0.001	0.993	0.014	0.839	-0.013	0.891540850878173	0.026	0.702	0.322	0	0.376	0	0.197309417040359	EGFR	0.190061539259926	OV
48	EIF4E_EIF4E	223	0.521	0	0.476	0	0.045	0.52976874063508	0.509	0	0.601	0	0.529	0	-0.668161434977579	EIF4E	0.000469968029902951	OV
49	EIF4EBP1_4EBP1	223	0.653	0	0.583	0	0.0700000000000001	0.233825135344134	0.372	0	0.463	0	0.423	0	-0.197309417040359	EIF4EBP1	0.000469968029902951	OV
50	EIF4EBP1_4EBP1.1	223	0.653	0	0.583	0	0.0700000000000001	0.233825135344134	0.372	0	0.463	0	0.423	0	-0.197309417040359	EIF4EBP1	0.000469968029902951	OV
51	EIF4EBP1_4EBP1PS65	223	0.127	0.059	0.157	0.019	-0.03	0.748101056844605	0.067	0.322	0.463	0	0.423	0	-0.197309417040359	EIF4EBP1	0.000469968029902951	OV
52	EIF4EBP1_4EBP1PT37T46	223	0.321	0	0.322	0	-0.001	0.990667251982922	0.246	0	0.463	0	0.423	0	-0.197309417040359	EIF4EBP1	0.000469968029902951	OV
53	ERBB2_HER2	223	0.768	0	0.732	0	0.036	0.387405197500635	0.513	0	0.599	0	0.578	0	-0.609865470852018	ERBB2	0.012412331197477	OV
54	ERBB2_HER2PY1248	223	0.756	0	0.719	0	0.037	0.394178620000247	0.495	0	0.599	0	0.578	0	-0.609865470852018	ERBB2	0.012412331197477	OV
55	ERBB3_HER3PY1298	223	-0.069	0.307	-0.104	0.123	0.035	0.711464746981193	-0.03	0.657	0.256	0	0.284	0	0.318385650224215	ERBB3	0.0722490692069274	OV
56	ERBB3_HER3	223	0.129	0.054	0.105	0.12	0.024	0.798552588456827	0.165	0.014	0.256	0	0.284	0	0.318385650224215	ERBB3	0.0722490692069274	OV
57	ERRFI1_MIG6	223	0.195	0.003	0.159	0.017	0.036	0.696660942521771	-0.074	0.271	0.154	0.022	0.177	0.008	-0.0269058295964126	ERRFI1	0.000469968029902951	OV
58	ERRFI1_MIG6.1	223	0.195	0.003	0.159	0.017	0.036	0.696660942521771	-0.074	0.271	0.154	0.022	0.177	0.008	-0.0269058295964126	ERRFI1	0.000469968029902951	OV
59	ESR1_ERALPHA	223	0.824	0	0.819	0	0.005	0.871859910166801	0.162	0.016	0.135	0.044	0.139	0.038	-0.430493273542601	ESR1	0.0955728971985393	OV
60	ESR1_ERALPHAPS118	223	0.279	0	0.279	0	0	1	0.166	0.013	0.135	0.044	0.139	0.038	-0.430493273542601	ESR1	0.0955728971985393	OV
61	FN1_FIBRONECTIN	223	0.706	0	0.704	0	0.002	0.966734385592084	-0.017	0.798	-0.057	0.393	-0.059	0.377	0.0896860986547085	FN1	0.0776534819180791	OV
62	FOXO3_FOXO3A	223	0.292	0	0.291	0	0.001	0.9908548110314	0.377	0	0.577	0	0.535	0	-0.340807174887892	FOXO3	0.000469968029902951	OV
63	GAB2_GAB2	223	0.79	0	0.756	0	0.034	0.37481481879731	0.44	0	0.497	0	0.509	0	0.484304932735426	GAB2	0.0247798889408939	OV
64	GATA3_GATA3	223	0.285	0	0.226	0.001	0.059	0.507793905506269	-0.017	0.804	0.082	0.222	-0.033	0.628	0.318385650224215	GATA3	0.304024633193847	OV
65	GSK3A_GSK3ALPHABETAPS21S9	223	0.054	0.424	0.082	0.22	-0.028	0.767955358571168	0.121	0.071	0.769	0	0.735	0	-0.143497757847534	GSK3A	0.000469968029902951	OV
66	GSK3A_GSK3ALPHABETA	223	0.285	0	0.294	0	-0.00900000000000001	0.917940273098047	0.139	0.037	0.769	0	0.735	0	-0.143497757847534	GSK3A	0.000469968029902951	OV
67	GSK3B_GSK3ALPHABETA	223	0.086	0.199	0.069	0.306	0.017	0.857639863695519	-0.004	0.948	0.566	0	0.463	0	0.511210762331839	GSK3B	0.000469968029902951	OV
68	GSK3B_GSK3ALPHABETAPS21S9	223	0.045	0.504	-0.034	0.615	0.079	0.407095660983462	-0.1	0.138	0.566	0	0.463	0	0.511210762331839	GSK3B	0.000469968029902951	OV
69	HSPA1A_HSP70	223	0.071	0.291	-0.017	0.803	0.088	0.355369686356597	-0.061	0.362	0.209	0.002	0.091	0.176	0.26457399103139	HSPA1A	NA	OV
70	IGFBP2_IGFBP2	223	0.813	0	0.773	0	0.0399999999999999	0.257001400015626	0.329	0	0.338	0	0.319	0	0.121076233183857	IGFBP2	0.000469968029902951	OV
71	INPP4B_INPP4B	223	0.378	0	0.415	0	-0.037	0.645117107424204	-0.047	0.486	0.277	0	0.266	0	-0.484304932735426	INPP4B	0.419299399853893	OV
72	IRS1_IRS1	223	0.426	0	0.473	0	-0.047	0.53654530911185	0.18	0.007	0.344	0	0.326	0	0.0493273542600897	IRS1	0.000469968029902951	OV
73	ITGA2_CD49B	223	0.625	0	0.56	0	0.065	0.292650004623002	0.289	0	0.35	0	0.322	0	-0.358744394618834	ITGA2	0.500300249542365	OV
74	JUN_CJUNPS73	223	0.357	0	0.325	0	0.032	0.704067138576285	-0.04	0.555	0.193	0.004	0.168	0.012	0.188340807174888	JUN	NA	OV
75	KDR_VEGFR2	223	0.111	0.098	0.139	0.038	-0.028	0.765436878034582	0.027	0.688	-0.053	0.43	0.005	0.944	-0.121076233183857	KDR	0.0865008792697814	OV
76	KIT_CKIT	223	0.654	0	0.654	0	0	1	-0.077	0.251	-0.007	0.923	-0.006	0.928	-0.10762331838565	KIT	0.823532167539132	OV
77	LCK_LCK	223	0.599	0	0.588	0	0.011	0.858633505304864	-0.079	0.24	0.025	0.712	0.015	0.829	0.183856502242152	LCK	0.22902941240462	OV
78	MAP2K1_MEK1	223	0.691	0	0.597	0	0.094	0.0905093288430174	0.511	0	0.637	0	0.701	0	-0.376681614349776	MAP2K1	0.000469968029902951	OV
79	MAP2K1_MEK1PS217S221	223	0.049	0.467	0.094	0.16	-0.045	0.63516384344539	0.11	0.1	0.637	0	0.701	0	-0.376681614349776	MAP2K1	0.000469968029902951	OV
80	MAPK1_ERK2	223	0.525	0	0.481	0	0.044	0.536513194738275	0.448	0	0.728	0	0.681	0	-0.426008968609865	MAPK1	0.000469968029902951	OV
81	MAPK1_MAPKPT202Y204	223	0.045	0.501	0.04	0.551	0.005	0.958102053454134	0.039	0.564	0.728	0	0.681	0	-0.426008968609865	MAPK1	0.000469968029902951	OV
82	MAPK14_P38MAPK	223	0.545	0	0.466	0	0.079	0.264934545116151	0.327	0	0.626	0	0.592	0	0.192825112107623	MAPK14	0.000469968029902951	OV
83	MAPK14_P38PT180Y182	223	0.354	0	0.194	0.004	0.16	0.0687765632918178	0.031	0.643	0.626	0	0.592	0	0.192825112107623	MAPK14	0.000469968029902951	OV
84	MAPK3_MAPKPT202Y204	223	0.129	0.054	0.078	0.248	0.051	0.588639855156776	-0.018	0.794	0.515	0	0.318	0	-0.165919282511211	MAPK3	0.000469968029902951	OV
85	MAPK8_JNKPT183Y185	223	0.239	0	0.109	0.105	0.13	0.159034974615748	0.172	0.01	0.472	0	0.327	0	0.0403587443946188	MAPK8	0.000469968029902951	OV
86	MAPK9_JNK2	223	0.715	0	0.604	0	0.111	0.0379133870957127	0.518	0	0.609	0	0.441	0	-0.170403587443946	MAPK9	0.000469968029902951	OV
87	MET_CMETPY1235	223	0.095	0.157	0.111	0.099	-0.016	0.8653148052523	0.075	0.268	0.156	0.02	0.192	0.004	0.349775784753363	MET	0.295510153982773	OV
88	MRE11A_MRE11	223	0.187	0.005	0.162	0.016	0.025	0.786811429281183	0.034	0.609	0.651	0	0.644	0	0.147982062780269	MRE11A	0.0188255549703874	OV
89	MYC_CMYC	223	0.555	0	0.533	0	0.022	0.743083055223617	0.213	0.001	0.339	0	0.351	0	1.24215246636771	MYC	0.000469968029902951	OV
90	NF2_NF2	223	0.624	0	0.648	0	-0.024	0.672428327244676	0.52	0	0.636	0	0.656	0	-0.47085201793722	NF2	0.00657844719764496	OV
91	NFKB1_NFKBP65PS536	223	0.059	0.383	0.034	0.609	0.025	0.792716896407843	0.061	0.366	0.445	0	0.44	0	-0.699551569506726	NFKB1	0.0154526826940781	OV
92	NOTCH1_NOTCH1	223	0.502	0	0.5	0	0.002	0.97765765022585	0.072	0.283	0.297	0	0.313	0	-0.367713004484305	NOTCH1	0.10296384757384	OV
93	PARK7_DJ1	223	0.532	0	0.557	0	-0.025	0.709316129323008	0.467	0	0.552	0	0.708	0	-0.031390134529148	PARK7	0.000469968029902951	OV
94	PARK7_DJ1.1	223	0.532	0	0.557	0	-0.025	0.709316129323008	0.467	0	0.552	0	0.708	0	-0.031390134529148	PARK7	0.000469968029902951	OV
95	PCNA_PCNA	223	0.568	0	0.522	0	0.0459999999999999	0.492231292478429	0.06	0.371	0.367	0	0.366	0	0.461883408071749	PCNA	0.000469968029902951	OV
96	PDK1_PDK1PS241	223	-0.145	0.03	-0.166	0.013	0.021	0.821421639411095	-0.022	0.747	0.319	0	0.339	0	0.376681614349776	PDK1	0.0365044108101688	OV
97	PEA15_PEA15	223	0.667	0	0.639	0	0.028	0.608503466106219	0.222	0.001	0.305	0	0.309	0	0.62780269058296	PEA15	0.000469968029902951	OV
98	PEA15_PEA15.1	223	0.667	0	0.639	0	0.028	0.608503466106219	0.222	0.001	0.305	0	0.309	0	0.62780269058296	PEA15	0.000469968029902951	OV
99	PGR_PR	223	0.799	0	0.76	0	0.039	0.296077554160513	0.142	0.034	0.174	0.009	0.157	0.019	0.112107623318386	PGR	1.29720516541223	OV
100	PIK3CA_PI3KP110ALPHA	223	0.52	0	0.531	0	-0.011	0.873363117318191	0.335	0	0.579	0	0.57	0	1.08071748878924	PIK3CA	0.0149283684101333	OV
101	PRKAA1_AMPKALPHA	223	0.271	0	0.126	0.059	0.145	0.112619482045296	0.227	0.001	0.691	0	0.576	0	0.367713004484305	PRKAA1	0.000469968029902951	OV
102	PRKAA1_AMPKPT172	223	0.255	0	0.193	0.004	0.062	0.493411745567388	0.244	0	0.691	0	0.576	0	0.367713004484305	PRKAA1	0.000469968029902951	OV
103	PRKCA_PKCALPHA	223	0.514	0	0.501	0	0.013	0.854286417681438	0.094	0.163	0.338	0	0.389	0	-0.121076233183857	PRKCA	0.128523910490661	OV
104	PRKCA_PKCALPHAPS657	223	0.748	0	0.69	0	0.058	0.206509456686932	0.229	0.001	0.338	0	0.389	0	-0.121076233183857	PRKCA	0.128523910490661	OV
105	PRKCD_PKCDELTAPS664	223	0.295	0	0.289	0	0.006	0.94515318870879	0.245	0	0.43	0	0.374	0	-0.134529147982063	PRKCD	0.0118907653331973	OV
106	PTEN_PTEN	223	0.746	0	0.736	0	0.01	0.81605737599177	0.467	0	0.652	0	0.647	0	-0.278026905829596	PTEN	0.000469968029902951	OV
107	PXN_PAXILLIN	223	0.425	0	0.35	0	0.075	0.354205468155136	0.218	0.001	0.5	0	0.502	0	0.0538116591928251	PXN	0.000469968029902951	OV
108	RAD50_RAD50	223	0.399	0	0.362	0	0.037	0.649932876825074	0.285	0	0.66	0	0.613	0	-0.331838565022422	RAD50	0.0161484978122157	OV
109	RAD51_RAD51	223	0.328	0	0.301	0	0.027	0.753298794139818	0.042	0.531	0.187	0.005	0.181	0.007	-0.623318385650224	RAD51	0.0191307843594736	OV
110	RAF1_CRAF	223	0.553	0	0.478	0	0.0750000000000001	0.283283720055751	0.399	0	0.68	0	0.599	0	-0.147982062780269	RAF1	0.000469968029902951	OV
111	RAF1_CRAFPS338	223	0.257	0	0.187	0.005	0.07	0.439744120452048	0.196	0.003	0.68	0	0.599	0	-0.147982062780269	RAF1	0.000469968029902951	OV
112	RB1_RBPS807S811	223	0.134	0.045	0.112	0.095	0.022	0.814757838149965	0.129	0.055	0.492	0	0.55	0	-0.623318385650224	RB1	0.0596469374246096	OV
113	RPS6_S6	223	0	0.994	0.022	0.746	-0.022	0.817489461858786	0.023	0.73	0.447	0	0.556	0	-0.179372197309417	RPS6	0.000469968029902951	OV
114	RPS6_S6PS235S236	223	-0.265	0	-0.236	0	-0.029	0.745522482505031	-0.043	0.524	0.447	0	0.556	0	-0.179372197309417	RPS6	0.000469968029902951	OV
115	RPS6_S6PS240S244	223	-0.253	0	-0.226	0.001	-0.027	0.763846088766766	-0.04	0.55	0.447	0	0.556	0	-0.179372197309417	RPS6	0.000469968029902951	OV
116	RPS6KB1_P70S6K	223	0.705	0	0.661	0	0.0439999999999999	0.386403000944018	0.535	0	0.719	0	0.676	0	-0.183856502242152	RPS6KB1	0.000469968029902951	OV
117	RPS6KB1_P70S6KPT389	223	0.121	0.071	0.134	0.045	-0.013	0.889765964142563	0.135	0.043	0.719	0	0.676	0	-0.183856502242152	RPS6KB1	0.000469968029902951	OV
118	RPS6KB1_P90RSKPT359S363	223	-0.12	0.073	-0.094	0.161	-0.026	0.782651803658242	-0.158	0.019	0.719	0	0.676	0	-0.183856502242152	RPS6KB1	0.000469968029902951	OV
119	SERPINE1_PAI1	223	0.702	0	0.667	0	0.0349999999999999	0.489371456104079	-0.124	0.064	-0.042	0.532	-0.091	0.177	0.260089686098655	SERPINE1	0.106684134996722	OV
120	SERPINE1_PAI1.1	223	0.702	0	0.667	0	0.0349999999999999	0.489371456104079	-0.124	0.064	-0.042	0.532	-0.091	0.177	0.260089686098655	SERPINE1	0.106684134996722	OV
121	SHC1_SHCPY317	223	0.115	0.088	0.047	0.489	0.068	0.472642495703057	0.022	0.746	0.368	0	0.322	0	0.690582959641256	SHC1	0.000469968029902951	OV
122	SMAD1_SMAD1	223	0.747	0	0.699	0	0.048	0.290466181278886	0.573	0	0.627	0	0.575	0	-0.475336322869955	SMAD1	0.000469968029902951	OV
123	SMAD3_SMAD3	223	0.592	0	0.565	0	0.027	0.670302327274771	0.265	0	0.418	0	0.459	0	-0.367713004484305	SMAD3	0.000469968029902951	OV
124	SMAD4_SMAD4	223	0.267	0	0.202	0.002	0.065	0.470462267831379	0.17	0.011	0.719	0	0.652	0	-0.502242152466368	SMAD4	0.000469968029902951	OV
125	SRC_SRC	223	0.607	0	0.59	0	0.017	0.781132731572622	0.224	0.001	0.515	0	0.447	0	0.524663677130045	SRC	0.0146421712613836	OV
126	SRC_SRCPY416	223	0.13	0.053	0.084	0.214	0.046	0.625457227938472	0.038	0.577	0.515	0	0.447	0	0.524663677130045	SRC	0.0146421712613836	OV
127	SRC_SRCPY527	223	0.361	0	0.295	0	0.066	0.437671634172218	0.15	0.025	0.515	0	0.447	0	0.524663677130045	SRC	0.0146421712613836	OV
128	STAT3_STAT3PY705	223	0.203	0.002	0.128	0.056	0.075	0.418404205740649	0.117	0.081	0.382	0	0.277	0	-0.726457399103139	STAT3	0.000469968029902951	OV
129	STAT5A_STAT5ALPHA	223	0.637	0	0.64	0	-0.003	0.957635628930684	0.043	0.527	0.099	0.14	0.037	0.586	-0.726457399103139	STAT5A	0.0262731643076101	OV
130	STK11_LKB1	223	0.184	0.006	0.109	0.106	0.075	0.421236126246568	0.291	0	0.478	0	0.426	0	-0.896860986547085	STK11	0.000469968029902951	OV
131	STMN1_STATHMIN	223	0.228	0.001	0.226	0.001	0.002	0.982355590554273	0.072	0.282	0.398	0	0.422	0	-0.165919282511211	STMN1	0.000469968029902951	OV
132	SYK_SYK	223	0.774	0	0.74	0	0.034	0.40292053294929	0.185	0.006	0.243	0	0.266	0	-0.385650224215247	SYK	0.018565272831085	OV
133	TP53_P53	223	0.724	0	0.725	0	-0.001	0.982387672929163	0.225	0.001	0.205	0.002	0.255	0	-0.591928251121076	TP53	0.0467346030979386	OV
134	TP53BP1_53BP1	223	0.547	0	0.547	0	0	1	0.391	0	0.542	0	0.518	0	-0.573991031390135	TP53BP1	0.0131285127767646	OV
135	TSC2_TUBERIN	223	0.29	0	0.234	0	0.056	0.528138203465305	0.167	0.012	0.574	0	0.559	0	-0.426008968609865	TSC2	0.0129731053070111	OV
136	XRCC1_XRCC1	223	0.452	0	0.418	0	0.034	0.659994303098191	0.317	0	0.675	0	0.592	0	-0.152466367713004	XRCC1	0.0068436136264033	OV
137	XRCC5_KU80	223	0.164	0.014	0.128	0.056	0.036	0.699614369096764	0.036	0.595	0.63	0	0.64	0	0.134529147982063	XRCC5	0.00166320129092199	OV
138	YAP1_YAP	223	0.693	0	0.643	0	0.0499999999999999	0.342889795634855	0.434	0	0.643	0	0.589	0	0.15695067264574	YAP1	0.000469968029902951	OV
139	YAP1_YAPPS127	223	0.652	0	0.581	0	0.0710000000000001	0.22858194639171	0.474	0	0.643	0	0.589	0	0.15695067264574	YAP1	0.000469968029902951	OV
140	YBX1_YB1	223	0.178	0.008	0.163	0.015	0.015	0.871278188814198	0.1	0.136	0.584	0	0.641	0	0.511210762331839	YBX1	0.000469968029902951	OV
141	YBX1_YB1.1	223	0.178	0.008	0.163	0.015	0.015	0.871278188814198	0.1	0.136	0.584	0	0.641	0	0.511210762331839	YBX1	0.000469968029902951	OV
142	YBX1_YB1PS102	223	-0.092	0.173	-0.073	0.277	-0.019	0.840975756921522	-0.131	0.051	0.584	0	0.641	0	0.511210762331839	YBX1	0.000469968029902951	OV
143	YWHAE_1433EPSILON	223	0.3	0	0.279	0	0.021	0.810011792915019	0.392	0	0.688	0	0.695	0	-0.484304932735426	YWHAE	0.000469968029902951	OV
144	ACACA_ACC1	409	0.566	0	0.504	0	0.062	0.215328982288182	0.337	0	0.467	0	0.504	0	-0.0757946210268949	ACACA	0.117942105459532	BRCA
145	ACACA_ACCPS79	409	0.58	0	0.525	0	0.0549999999999999	0.258867787746054	0.32	0	0.467	0	0.504	0	-0.0757946210268949	ACACA	0.117942105459532	BRCA
146	ACACB_ACCPS79	409	0.034	0.499	0.063	0.206	-0.029	0.678734979224411	0.075	0.132	0.145	0.003	0.124	0.012	-0.00244498777506112	ACACB	0.416389222320356	BRCA
147	AKT1_AKT	409	0.48	0	0.377	0	0.103	0.0716560289914665	0.352	0	0.618	0	0.401	0	-0.0806845965770171	AKT1	0.0107585512105787	BRCA
148	AKT1_AKTPS473	409	0.121	0.015	0.043	0.384	0.078	0.262952804237647	0.122	0.013	0.618	0	0.401	0	-0.0806845965770171	AKT1	0.0107585512105787	BRCA
149	AKT1_AKTPT308	409	0.144	0.003	0.089	0.071	0.055	0.426831309970805	0.135	0.006	0.618	0	0.401	0	-0.0806845965770171	AKT1	0.0107585512105787	BRCA
150	AKT1S1_PRAS40PT246	409	0.081	0.103	0.075	0.129	0.006	0.931458155686644	0.058	0.243	0.439	0	0.342	0	0.0855745721271394	AKT1S1	0.00119426371042003	BRCA
151	AKT2_AKT	409	-0.081	0.102	-0.033	0.5	-0.048	0.492550503658605	-0.167	0.001	0.521	0	0.329	0	0.110024449877751	AKT2	0.00119426371042003	BRCA
152	AKT2_AKTPT308	409	-0.022	0.657	-0.07	0.16	0.048	0.493042370682687	0.09	0.07	0.521	0	0.329	0	0.110024449877751	AKT2	0.00119426371042003	BRCA
153	AKT2_AKTPS473	409	-0.058	0.242	-0.109	0.027	0.051	0.464226984074536	0.024	0.63	0.521	0	0.329	0	0.110024449877751	AKT2	0.00119426371042003	BRCA
154	AKT3_AKTPS473	409	0.099	0.046	0.112	0.024	-0.013	0.851418333776413	0.13	0.009	0.113	0.022	0.105	0.033	0.845965770171149	AKT3	0.181842668400699	BRCA
155	AKT3_AKTPT308	409	0.011	0.821	0.032	0.518	-0.021	0.764670458538167	0.121	0.015	0.113	0.022	0.105	0.033	0.845965770171149	AKT3	0.181842668400699	BRCA
156	AKT3_AKT	409	0.022	0.656	0.033	0.501	-0.011	0.87536615841821	0.081	0.103	0.113	0.022	0.105	0.033	0.845965770171149	AKT3	0.181842668400699	BRCA
157	AR_AR	409	0.759	0	0.8	0	-0.041	0.135540429634544	0.082	0.097	0.047	0.344	0.024	0.635	0.0464547677261614	AR	NA	BRCA
158	ASNS_ASNS	409	0.768	0	0.761	0	0.00700000000000001	0.810308610715922	0.16	0.001	0.265	0	0.258	0	0.134474327628362	ASNS	0.0654891632772443	BRCA
159	ATM_ATM	409	0.424	0	0.373	0	0.051	0.387475419176035	0.339	0	0.382	0	0.373	0	-0.405867970660147	ATM	0.166724628783173	BRCA
160	BAK1_BAK	409	-0.048	0.33	-0.038	0.443	-0.01	0.886492998157283	0.017	0.731	0.356	0	0.372	0	0.0953545232273839	BAK1	0.00119426371042003	BRCA
161	BAX_BAX	409	0.286	0	0.125	0.012	0.161	0.0163311884702986	0.133	0.007	0.255	0	0.086	0.082	0.0757946210268949	BAX	0.0707138712948956	BRCA
162	BCL2_BCL2	409	0.831	0	0.825	0	0.006	0.785686531476557	0.321	0	0.319	0	0.319	0	-0.0660146699266504	BCL2	0.00119426371042003	BRCA
163	BCL2L1_BCLXL	409	0.232	0	0.237	0	-0.00499999999999998	0.939908673159154	0.125	0.011	0.376	0	0.352	0	0.452322738386308	BCL2L1	0.00119426371042003	BRCA
164	BCL2L11_BIM	409	0.409	0	0.291	0	0.118	0.0548691788723492	-0.021	0.671	0.162	0.001	0.306	0	-0.097799511002445	BCL2L11	0.00119426371042003	BRCA
165	BECN1_BECLIN	409	-0.021	0.668	-0.013	0.799	-0.008	0.90922509872463	0.029	0.562	0.69	0	0.665	0	-0.163814180929095	BECN1	0.00631395357509113	BRCA
166	BID_BID	409	0.135	0.006	0.097	0.051	0.038	0.583093335930795	0.101	0.04	0.349	0	0.356	0	-0.322738386308068	BID	0.034011009276483	BRCA
167	BIRC2_CIAP	409	0.133	0.007	0.166	0.001	-0.033	0.630534134635031	0.137	0.006	0.596	0	0.582	0	-0.317848410757946	BIRC2	0.00119426371042003	BRCA
168	CASP7_CASPASE7CLEAVEDD198	409	0.163	0.001	0.151	0.002	0.012	0.860846354177027	0.021	0.667	0.375	0	0.366	0	-0.185819070904645	CASP7	0.00119426371042003	BRCA
169	CAV1_CAVEOLIN1	409	0.471	0	0.485	0	-0.014	0.795979405002871	0.049	0.32	0.097	0.051	0.104	0.035	0.102689486552567	CAV1	0.00119426371042003	BRCA
170	CCNB1_CYCLINB1	409	0.755	0	0.714	0	0.041	0.203832036124188	-0.23	0	-0.001	0.988	0.033	0.501	-0.149144254278729	CCNB1	0.0515362194658625	BRCA
171	CCND1_CYCLIND1	409	0.454	0	0.449	0	0.005	0.928700336787317	0.25	0	0.472	0	0.452	0	0.493887530562347	CCND1	0.0279284389812702	BRCA
172	CCNE1_CYCLINE1	409	0.808	0	0.808	0	0	1	0.352	0	0.389	0	0.385	0	0.19559902200489	CCNE1	0.408274646981958	BRCA
173	CDH1_ECADHERIN	409	0.608	0	0.61	0	-0.002	0.963872528414498	0.146	0.003	0.435	0	0.391	0	-0.513447432762836	CDH1	0.117168929969941	BRCA
174	CDH2_NCADHERIN	409	0.149	0.002	0.187	0	-0.038	0.577378188659927	0.025	0.612	0.025	0.609	0.053	0.284	-0.0537897310513447	CDH2	0.656764266408577	BRCA
175	CDH3_PCADHERIN	409	0.369	0	0.376	0	-0.00700000000000001	0.907807922336247	0.143	0.004	0.269	0	0.246	0	-0.518337408312958	CDH3	0.292809085241986	BRCA
176	CDKN1B_P27	409	0.623	0	0.599	0	0.024	0.585209328337186	0.166	0.001	0.252	0	0.262	0	0.0709046454767726	CDKN1B	0.00119426371042003	BRCA
177	CDKN1B_P27PT157	409	0.001	0.981	-0.029	0.553	0.03	0.668978703338989	0.06	0.223	0.252	0	0.262	0	0.0709046454767726	CDKN1B	0.00119426371042003	BRCA
178	CHEK1_CHK1	409	0.258	0	0.248	0	0.01	0.879010779244153	0.059	0.237	0.275	0	0.19	0	-0.43520782396088	CHEK1	0.143114861817551	BRCA
179	CHEK1_CHK1PS345	409	0.318	0	0.277	0	0.041	0.521510358135447	-0.012	0.811	0.275	0	0.19	0	-0.43520782396088	CHEK1	0.143114861817551	BRCA
180	CHEK2_CHK2	409	0.71	0	0.665	0	0.0449999999999999	0.223375140318932	0.356	0	0.447	0	0.416	0	-0.317848410757946	CHEK2	0.0746756788023169	BRCA
181	CHEK2_CHK2PT68	409	0.417	0	0.352	0	0.065	0.276798845033503	0.228	0	0.447	0	0.416	0	-0.317848410757946	CHEK2	0.0746756788023169	BRCA
182	CLDN7_CLAUDIN7	409	0.446	0	0.425	0	0.021	0.711930105882585	0.24	0	0.303	0	0.266	0	-0.606356968215159	CLDN7	0.0180298616988407	BRCA
183	COL6A1_COLLAGENVI	409	0.21	0	0.216	0	-0.006	0.928644856564357	-0.072	0.148	-0.07	0.156	-0.036	0.464	0.134474327628362	COL6A1	0.0667216383553462	BRCA
184	CTNNB1_BETACATENIN	409	0.086	0.083	0.009	0.849	0.077	0.2712833511416	0.034	0.492	0.474	0	0.356	0	-0.158924205378973	CTNNB1	0.00119426371042003	BRCA
185	DVL3_DVL3	409	0.358	0	0.292	0	0.066	0.292781366098624	0.23	0	0.633	0	0.424	0	0.317848410757946	DVL3	0.00534469858284783	BRCA
186	EEF2_EEF2	409	0.114	0.021	0.031	0.532	0.083	0.234235879304004	0.045	0.367	0.486	0	0.434	0	-0.166259168704156	EEF2	0.016021253401763	BRCA
187	EEF2K_EEF2K	409	0.464	0	0.419	0	0.045	0.425617597757665	0.248	0	0.495	0	0.427	0	0.501222493887531	EEF2K	0.0313001290893819	BRCA
188	EGFR_EGFR	409	0.599	0	0.655	0	-0.056	0.187912595146557	0.261	0	0.129	0.009	0.187	0	0.26161369193154	EGFR	0.739373343274752	BRCA
189	EGFR_EGFRPY1068	409	0.264	0	0.24	0	0.024	0.714992956617796	0.061	0.222	0.129	0.009	0.187	0	0.26161369193154	EGFR	0.739373343274752	BRCA
190	EGFR_EGFRPY1173	409	0.211	0	0.19	0	0.021	0.7552307247805	0.15	0.002	0.129	0.009	0.187	0	0.26161369193154	EGFR	0.739373343274752	BRCA
191	EIF4E_EIF4E	409	0.411	0	0.372	0	0.039	0.511554740146645	0.418	0	0.591	0	0.517	0	-0.190709046454768	EIF4E	0.00119426371042003	BRCA
192	EIF4EBP1_4EBP1	409	0.713	0	0.71	0	0.003	0.931016085697021	0.5	0	0.432	0	0.427	0	0.249388753056235	EIF4EBP1	0.021995911767881	BRCA
193	EIF4EBP1_4EBP1.1	409	0.713	0	0.71	0	0.003	0.931016085697021	0.5	0	0.432	0	0.427	0	0.249388753056235	EIF4EBP1	0.021995911767881	BRCA
194	EIF4EBP1_4EBP1PS65	409	0.425	0	0.438	0	-0.013	0.819952458066825	0.046	0.351	0.432	0	0.427	0	0.249388753056235	EIF4EBP1	0.021995911767881	BRCA
195	EIF4EBP1_4EBP1PT37T46	409	0.465	0	0.496	0	-0.031	0.565696368930799	0.275	0	0.432	0	0.427	0	0.249388753056235	EIF4EBP1	0.021995911767881	BRCA
196	ERBB2_HER2	409	0.851	0	0.829	0	0.022	0.286304989981533	0.656	0	0.756	0	0.735	0	0.212713936430318	ERBB2	0.0569345315895941	BRCA
197	ERBB2_HER2PY1248	409	0.809	0	0.765	0	0.044	0.0984760927517647	0.612	0	0.756	0	0.735	0	0.212713936430318	ERBB2	0.0569345315895941	BRCA
198	ERBB3_HER3PY1298	409	0.074	0.135	0.088	0.074	-0.014	0.84086274685725	0.049	0.325	0.548	0	0.528	0	0.0929095354523227	ERBB3	0.0745724470183046	BRCA
199	ERBB3_HER3	409	0.409	0	0.396	0	0.013	0.825064195105724	0.188	0	0.548	0	0.528	0	0.0929095354523227	ERBB3	0.0745724470183046	BRCA
200	ERRFI1_MIG6	409	0.299	0	0.257	0	0.042	0.516553779473802	0.058	0.246	0.269	0	0.228	0	-0.342298288508557	ERRFI1	0.00119426371042003	BRCA
201	ERRFI1_MIG6.1	409	0.299	0	0.257	0	0.042	0.516553779473802	0.058	0.246	0.269	0	0.228	0	-0.342298288508557	ERRFI1	0.00119426371042003	BRCA
202	ESR1_ERALPHA	409	0.893	0	0.898	0	-0.005	0.719061541387465	-0.105	0.034	-0.124	0.012	-0.124	0.012	-0.110024449877751	ESR1	0.64987054919867	BRCA
203	ESR1_ERALPHAPS118	409	0.532	0	0.549	0	-0.017	0.732195113197387	-0.031	0.536	-0.124	0.012	-0.124	0.012	-0.110024449877751	ESR1	0.64987054919867	BRCA
204	FN1_FIBRONECTIN	409	0.383	0	0.372	0	0.011	0.854974086333639	0.093	0.061	0.087	0.079	0.092	0.063	-0.146699266503667	FN1	0.0453125261417106	BRCA
205	FOXO3_FOXO3A	409	0.439	0	0.415	0	0.024	0.675769299174793	0.37	0	0.603	0	0.575	0	-0.119804400977995	FOXO3	0.00119426371042003	BRCA
206	GAB2_GAB2	409	0.766	0	0.768	0	-0.002	0.944820046052634	0.427	0	0.49	0	0.502	0	0.114914425427873	GAB2	0.104828709900925	BRCA
207	GATA3_GATA3	409	0.833	0	0.843	0	-0.01	0.632190537285378	-0.338	0	-0.351	0	-0.349	0	0.254278728606357	GATA3	0.10651608239375	BRCA
208	GSK3A_GSK3ALPHABETAPS21S9	409	0.027	0.59	0.106	0.032	-0.079	0.257980130048047	0.133	0.007	0.555	0	0.524	0	0.0611246943765281	GSK3A	0.00994054719646561	BRCA
209	GSK3A_GSK3ALPHABETA	409	0.29	0	0.225	0	0.065	0.321024034781252	0.084	0.09	0.555	0	0.524	0	0.0611246943765281	GSK3A	0.00994054719646561	BRCA
210	GSK3B_GSK3ALPHABETA	409	0.155	0.002	0.245	0	-0.09	0.181278320505483	0.173	0	0.453	0	0.33	0	0.114914425427873	GSK3B	0.00119426371042003	BRCA
211	GSK3B_GSK3ALPHABETAPS21S9	409	0.076	0.123	-0.006	0.897	0.082	0.241834702982633	0.021	0.675	0.453	0	0.33	0	0.114914425427873	GSK3B	0.00119426371042003	BRCA
212	HSPA1A_HSP70	409	-0.077	0.12	0.004	0.94	-0.081	0.247579484891834	0.038	0.449	0.097	0.05	-0.003	0.948	0.122249388753056	HSPA1A	NA	BRCA
213	IGFBP2_IGFBP2	409	0.755	0	0.761	0	-0.006	0.840738890071491	0.051	0.302	0.048	0.333	0.075	0.128	-0.166259168704156	IGFBP2	0.00119426371042003	BRCA
214	INPP4B_INPP4B	409	0.756	0	0.773	0	-0.017	0.559818570695004	0.204	0	0.203	0	0.201	0	-0.163814180929095	INPP4B	0.233801081221128	BRCA
215	IRS1_IRS1	409	0.551	0	0.557	0	-0.006	0.901834569975631	0.095	0.055	0.098	0.047	0.112	0.024	-0.227383863080685	IRS1	0.00119426371042003	BRCA
216	ITGA2_CD49B	409	0.41	0	0.472	0	-0.062	0.2724235937572	0.019	0.7	0.21	0	0.177	0	-0.0317848410757946	ITGA2	0.381644257335299	BRCA
217	JUN_CJUNPS73	409	0.103	0.037	0.134	0.007	-0.031	0.654145243383955	0.09	0.068	0.132	0.008	0.098	0.049	-0.107579462102689	JUN	NA	BRCA
218	KDR_VEGFR2	409	-0.049	0.324	-0.062	0.207	0.013	0.852604398344113	0.062	0.209	-0.022	0.661	0.012	0.807	-0.105134474327628	KDR	0.10497443897224	BRCA
219	KIT_CKIT	409	0.677	0	0.667	0	0.01	0.795005547802058	0.043	0.381	0.07	0.157	0.068	0.173	-0.0880195599022005	KIT	0.60970227859396	BRCA
220	LCK_LCK	409	0.624	0	0.594	0	0.03	0.496701194245861	0.024	0.627	0.1	0.043	0.122	0.014	-0.232273838630807	LCK	0.406784219736271	BRCA
221	MAP2K1_MEK1	409	0.426	0	0.448	0	-0.022	0.698401980124266	0.257	0	0.498	0	0.552	0	-0.229828850855746	MAP2K1	0.00119426371042003	BRCA
222	MAP2K1_MEK1PS217S221	409	-0.017	0.73	-0.002	0.962	-0.015	0.830749503125625	0.011	0.821	0.498	0	0.552	0	-0.229828850855746	MAP2K1	0.00119426371042003	BRCA
223	MAPK1_ERK2	409	0.223	0	0.154	0.002	0.069	0.307823858956197	0.257	0	0.688	0	0.483	0	-0.300733496332518	MAPK1	0.00119426371042003	BRCA
224	MAPK1_MAPKPT202Y204	409	0.076	0.126	0.042	0.398	0.034	0.626849995620664	-0.075	0.128	0.688	0	0.483	0	-0.300733496332518	MAPK1	0.00119426371042003	BRCA
225	MAPK14_P38MAPK	409	0.173	0	0.102	0.04	0.071	0.302276298904446	0.136	0.006	0.576	0	0.57	0	0.0709046454767726	MAPK14	0.00119426371042003	BRCA
226	MAPK14_P38PT180Y182	409	0.051	0.301	0.012	0.815	0.039	0.578014508724932	0.003	0.956	0.576	0	0.57	0	0.0709046454767726	MAPK14	0.00119426371042003	BRCA
227	MAPK3_MAPKPT202Y204	409	0.072	0.146	0.032	0.514	0.04	0.567637215989993	0.19	0	0.415	0	0.302	0	0.540342298288509	MAPK3	0.00457538022466477	BRCA
228	MAPK8_JNKPT183Y185	409	-0.001	0.979	0.013	0.794	-0.014	0.841887493275235	-0.019	0.705	0.351	0	0.269	0	-0.0293398533007335	MAPK8	0.00119426371042003	BRCA
229	MAPK9_JNK2	409	0.601	0	0.405	0	0.196	0.000158709407921398	0.478	0	0.631	0	0.463	0	0.0488997555012225	MAPK9	0.00119426371042003	BRCA
230	MET_CMETPY1235	409	0.081	0.103	0.096	0.052	-0.015	0.829448920150661	0.004	0.938	0.191	0	0.212	0	0.105134474327628	MET	0.476424585560549	BRCA
231	MRE11A_MRE11	409	0.043	0.381	0.025	0.618	0.018	0.797360724826151	0.015	0.767	0.634	0	0.557	0	-0.264058679706601	MRE11A	0.0123266587578208	BRCA
232	MYC_CMYC	409	0.327	0	0.292	0	0.035	0.581229010549623	0.171	0.001	0.23	0	0.223	0	0.916870415647922	MYC	0.00119426371042003	BRCA
233	NF2_NF2	409	0.368	0	0.358	0	0.01	0.86964919477947	0.381	0	0.656	0	0.655	0	-0.339853300733496	NF2	0.0068209348875639	BRCA
234	NFKB1_NFKBP65PS536	409	0.14	0.005	0.041	0.41	0.099	0.154622361339658	-0.03	0.544	0.32	0	0.276	0	-0.171149144254279	NFKB1	0.00877897152988211	BRCA
235	NOTCH1_NOTCH1	409	0.433	0	0.469	0	-0.036	0.519533152663085	0.072	0.149	0.076	0.127	0.058	0.244	-0.127139364303178	NOTCH1	0.126073576612957	BRCA
236	PARK7_DJ1	409	0.517	0	0.57	0	-0.0529999999999999	0.283422356364413	0.386	0	0.492	0	0.503	0	-0.354523227383863	PARK7	0.0241553104732948	BRCA
237	PARK7_DJ1.1	409	0.517	0	0.57	0	-0.0529999999999999	0.283422356364413	0.386	0	0.492	0	0.503	0	-0.354523227383863	PARK7	0.0241553104732948	BRCA
238	PCNA_PCNA	409	0.454	0	0.326	0	0.128	0.0310172226293512	0.088	0.077	0.378	0	0.37	0	0.26161369193154	PCNA	0.00935234860529903	BRCA
239	PDK1_PDK1PS241	409	-0.334	0	-0.317	0	-0.017	0.78644707684349	-0.095	0.056	0.328	0	0.321	0	-0.110024449877751	PDK1	0.0715227800420203	BRCA
240	PEA15_PEA15	409	0.441	0	0.403	0	0.038	0.509956654297495	0.02	0.68	0.304	0	0.295	0	0.863080684596577	PEA15	0.00119426371042003	BRCA
241	PEA15_PEA15.1	409	0.441	0	0.403	0	0.038	0.509956654297495	0.02	0.68	0.304	0	0.295	0	0.863080684596577	PEA15	0.00119426371042003	BRCA
242	PGR_PR	409	0.77	0	0.777	0	-0.00700000000000001	0.803902007166309	0.053	0.281	0.004	0.935	0.047	0.341	-0.290953545232274	PGR	1.2110644891426	BRCA
243	PIK3CA_PI3KP110ALPHA	409	0.481	0	0.586	0	-0.105	0.0358837345467919	0.278	0	0.387	0	0.415	0	0.36919315403423	PIK3CA	0.0295947292311183	BRCA
244	PRKAA1_AMPKALPHA	409	0.298	0	0.226	0	0.072	0.270412815051626	0.048	0.336	0.242	0	0.15	0.002	0.26161369193154	PRKAA1	0.0227809203056841	BRCA
245	PRKAA1_AMPKPT172	409	0.231	0	0.17	0.001	0.061	0.365009906414481	0.022	0.66	0.242	0	0.15	0.002	0.26161369193154	PRKAA1	0.0227809203056841	BRCA
246	PRKCA_PKCALPHA	409	0.463	0	0.455	0	0.00800000000000001	0.885178230784675	-0.042	0.399	-0.042	0.399	0.029	0.559	0.383863080684597	PRKCA	0.47957923051344	BRCA
247	PRKCA_PKCALPHAPS657	409	0.562	0	0.513	0	0.049	0.325847035650299	-0.042	0.395	-0.042	0.399	0.029	0.559	0.383863080684597	PRKCA	0.47957923051344	BRCA
248	PRKCD_PKCDELTAPS664	409	0.168	0.001	0.151	0.002	0.017	0.803714841456667	0.025	0.614	0.472	0	0.422	0	-0.234718826405868	PRKCD	0.0219485850428692	BRCA
249	PTEN_PTEN	409	0.483	0	0.412	0	0.071	0.205430366100037	0.346	0	0.502	0	0.459	0	-0.264058679706601	PTEN	0.00119426371042003	BRCA
250	PXN_PAXILLIN	409	0.341	0	0.272	0	0.069	0.277610951987021	0.185	0	0.421	0	0.492	0	-0.0097799511002445	PXN	0.00119426371042003	BRCA
251	RAD50_RAD50	409	0.305	0	0.309	0	-0.004	0.949828895849359	0.19	0	0.549	0	0.495	0	-0.0488997555012225	RAD50	0.0132401670813726	BRCA
252	RAD51_RAD51	409	0.374	0	0.368	0	0.006	0.921033505425559	0.036	0.465	-0.035	0.482	-0.021	0.671	-0.344743276283619	RAD51	0.168474135865013	BRCA
253	RAF1_CRAF	409	0.506	0	0.414	0	0.092	0.0957726251604607	0.349	0	0.643	0	0.567	0	0.100244498777506	RAF1	0.00119426371042003	BRCA
254	RAF1_CRAFPS338	409	0.152	0.002	0.101	0.041	0.051	0.460132665537255	-0.001	0.983	0.643	0	0.567	0	0.100244498777506	RAF1	0.00119426371042003	BRCA
255	RB1_RBPS807S811	409	0.059	0.23	0.073	0.14	-0.014	0.841210513095284	0.13	0.008	0.434	0	0.434	0	-0.432762836185819	RB1	0.0945813966913236	BRCA
256	RPS6_S6	409	0.142	0.004	0.035	0.483	0.107	0.124029786292637	0.077	0.12	0.597	0	0.657	0	-0.144254278728606	RPS6	0.0336596231850311	BRCA
257	RPS6_S6PS235S236	409	-0.055	0.267	-0.019	0.695	-0.036	0.607475694454966	0.011	0.817	0.597	0	0.657	0	-0.144254278728606	RPS6	0.0336596231850311	BRCA
258	RPS6_S6PS240S244	409	-0.121	0.014	-0.112	0.024	-0.00899999999999999	0.89656997185642	-0.068	0.171	0.597	0	0.657	0	-0.144254278728606	RPS6	0.0336596231850311	BRCA
259	RPS6KB1_P70S6K	409	0.773	0	0.78	0	-0.00700000000000001	0.80165264948833	0.641	0	0.768	0	0.751	0	0.383863080684597	RPS6KB1	0.0180959849366861	BRCA
260	RPS6KB1_P70S6KPT389	409	0.046	0.354	0.057	0.253	-0.011	0.87513115438205	0.026	0.593	0.768	0	0.751	0	0.383863080684597	RPS6KB1	0.0180959849366861	BRCA
261	RPS6KB1_P90RSKPT359S363	409	-0.161	0.001	-0.153	0.002	-0.00800000000000001	0.906968052488218	-0.149	0.002	0.768	0	0.751	0	0.383863080684597	RPS6KB1	0.0180959849366861	BRCA
262	SERPINE1_PAI1	409	0.316	0	0.282	0	0.034	0.594681758913511	0.071	0.152	0.01	0.838	-0.02	0.685	0.124694376528117	SERPINE1	0.0261175214553914	BRCA
263	SERPINE1_PAI1.1	409	0.316	0	0.282	0	0.034	0.594681758913511	0.071	0.152	0.01	0.838	-0.02	0.685	0.124694376528117	SERPINE1	0.0261175214553914	BRCA
264	SHC1_SHCPY317	409	0.149	0.003	0.104	0.035	0.045	0.514596610082337	0.132	0.008	0.381	0	0.393	0	0.877750611246944	SHC1	0.00119426371042003	BRCA
265	SMAD1_SMAD1	409	0.62	0	0.577	0	0.043	0.339408229695561	0.293	0	0.427	0	0.375	0	-0.183374083129584	SMAD1	0.00119426371042003	BRCA
266	SMAD3_SMAD3	409	0.393	0	0.397	0	-0.004	0.946161900129713	0.175	0	0.377	0	0.356	0	-0.232273838630807	SMAD3	0.00613781491945996	BRCA
267	SMAD4_SMAD4	409	0.167	0.001	0.139	0.005	0.028	0.682883766687933	0.124	0.012	0.668	0	0.58	0	-0.15158924205379	SMAD4	0.00119426371042003	BRCA
268	SRC_SRC	409	0.597	0	0.492	0	0.105	0.0328431435059571	0.303	0	0.397	0	0.322	0	0.449877750611247	SRC	0.0309956457818542	BRCA
269	SRC_SRCPY416	409	0.053	0.281	-0.04	0.424	0.093	0.18482030991082	-0.025	0.609	0.397	0	0.322	0	0.449877750611247	SRC	0.0309956457818542	BRCA
270	SRC_SRCPY527	409	0.027	0.592	0.032	0.514	-0.005	0.943158013774539	-0.026	0.598	0.397	0	0.322	0	0.449877750611247	SRC	0.0309956457818542	BRCA
271	STAT3_STAT3PY705	409	0.374	0	0.264	0	0.11	0.0805213452393405	0.056	0.259	0.483	0	0.432	0	-0.154034229828851	STAT3	0.00197675339623869	BRCA
272	STAT5A_STAT5ALPHA	409	0.494	0	0.496	0	-0.002	0.969891935337829	0.215	0	0.334	0	0.308	0	-0.158924205378973	STAT5A	0.0542895402086948	BRCA
273	STK11_LKB1	409	0.212	0	0.141	0.004	0.071	0.296192876313494	0.207	0	0.487	0	0.365	0	-0.273838630806846	STK11	0.0464768195180956	BRCA
274	STMN1_STATHMIN	409	0.265	0	0.245	0	0.02	0.76052765153575	0.074	0.135	0.167	0.001	0.193	0	-0.332518337408313	STMN1	0.0236574997075839	BRCA
275	SYK_SYK	409	0.578	0	0.565	0	0.013	0.783257768655087	0.028	0.574	0.193	0	0.229	0	-0.158924205378973	SYK	0.0793616593890722	BRCA
276	TP53_P53	409	0.206	0	0.162	0.001	0.044	0.516341420944647	-0.11	0.026	0.2	0	0.177	0	-0.616136919315403	TP53	0.0126461200821935	BRCA
277	TP53BP1_53BP1	409	0.475	0	0.527	0	-0.052	0.322239745346692	0.24	0	0.476	0	0.449	0	-0.327628361858191	TP53BP1	0.0122437822205553	BRCA
278	TSC2_TUBERIN	409	0.197	0	0.245	0	-0.048	0.47202568908561	0.155	0.002	0.492	0	0.427	0	0.545232273838631	TSC2	0.0105439272045193	BRCA
279	XRCC1_XRCC1	409	0.313	0	0.288	0	0.025	0.69536577438369	0.167	0.001	0.398	0	0.349	0	0.0757946210268949	XRCC1	0.0371274336159501	BRCA
280	XRCC5_KU80	409	0.13	0.008	0.125	0.011	0.005	0.942270522271262	0	0.992	0.539	0	0.465	0	-0.158924205378973	XRCC5	0.00836859653144315	BRCA
281	YAP1_YAP	409	0.381	0	0.336	0	0.045	0.461771755625673	0.237	0	0.499	0	0.459	0	-0.317848410757946	YAP1	0.00119426371042003	BRCA
282	YAP1_YAPPS127	409	0.603	0	0.574	0	0.029	0.527180301888263	0.423	0	0.499	0	0.459	0	-0.317848410757946	YAP1	0.00119426371042003	BRCA
283	YBX1_YB1	409	0.131	0.008	0.113	0.022	0.018	0.794599267082742	0.025	0.618	0.558	0	0.601	0	-0.0880195599022005	YBX1	0.0217626366418153	BRCA
284	YBX1_YB1.1	409	0.131	0.008	0.113	0.022	0.018	0.794599267082742	0.025	0.618	0.558	0	0.601	0	-0.0880195599022005	YBX1	0.0217626366418153	BRCA
285	YBX1_YB1PS102	409	0.291	0	0.293	0	-0.002	0.975148518474403	0.146	0.003	0.558	0	0.601	0	-0.0880195599022005	YBX1	0.0217626366418153	BRCA
286	YWHAE_1433EPSILON	409	0.14	0.005	0.121	0.015	0.019	0.783003223033877	0.119	0.016	0.546	0	0.543	0	-0.537897310513447	YWHAE	0.00119426371042003	BRCA
287	ACACA_ACC1	43	0.51	0	0.321	0.036	0.189	0.303738683278884	0.052	0.74	-0.144	0.356	0.153	0.327	-0.0697674418604651	ACACA	0.117488083374931	KIRC
288	ACACA_ACCPS79	43	0.487	0.001	0.316	0.039	0.171	0.359434429062728	0.123	0.431	-0.144	0.356	0.153	0.327	-0.0697674418604651	ACACA	0.117488083374931	KIRC
289	ACACB_ACCPS79	43	0.163	0.296	0.107	0.496	0.056	0.798598299349679	0.104	0.507	0.469	0.002	0.189	0.225	0.13953488372093	ACACB	0.0946009081941849	KIRC
290	AKT1_AKT	43	0.23	0.139	0.19	0.221	0.04	0.851528000638113	0.018	0.908	0.57	0	0.352	0.021	-0.488372093023256	AKT1	0.000519985471468795	KIRC
291	AKT1_AKTPS473	43	-0.019	0.903	-0.075	0.631	0.056	0.801767402708402	-0.22	0.156	0.57	0	0.352	0.021	-0.488372093023256	AKT1	0.000519985471468795	KIRC
292	AKT1_AKTPT308	43	0.21	0.176	-0.027	0.862	0.237	0.282774158931179	0.017	0.916	0.57	0	0.352	0.021	-0.488372093023256	AKT1	0.000519985471468795	KIRC
293	AKT1S1_PRAS40PT246	43	-0.157	0.315	-0.163	0.298	0.006	0.978030730080414	-0.155	0.321	0.114	0.465	-0.084	0.594	0.0232558139534884	AKT1S1	0.000519985471468795	KIRC
294	AKT2_AKT	43	-0.035	0.825	-0.073	0.64	0.038	0.86464919251975	-0.017	0.914	0.273	0.076	0.085	0.587	0.0232558139534884	AKT2	0.000519985471468795	KIRC
295	AKT2_AKTPT308	43	0.193	0.215	0.125	0.426	0.068	0.754942499465425	-0.009	0.954	0.273	0.076	0.085	0.587	0.0232558139534884	AKT2	0.000519985471468795	KIRC
296	AKT2_AKTPS473	43	-0.289	0.061	-0.222	0.152	-0.067	0.748419855592503	-0.317	0.038	0.273	0.076	0.085	0.587	0.0232558139534884	AKT2	0.000519985471468795	KIRC
297	AKT3_AKTPS473	43	0.303	0.048	0.139	0.373	0.164	0.439348250777302	0.237	0.126	0.252	0.103	-0.032	0.837	0.0465116279069767	AKT3	0.0177447123879829	KIRC
298	AKT3_AKTPT308	43	-0.124	0.426	-0.141	0.368	0.017	0.938315735903834	0.147	0.348	0.252	0.103	-0.032	0.837	0.0465116279069767	AKT3	0.0177447123879829	KIRC
299	AKT3_AKT	43	0.103	0.512	0.256	0.097	-0.153	0.478548305986115	-0.051	0.743	0.252	0.103	-0.032	0.837	0.0465116279069767	AKT3	0.0177447123879829	KIRC
300	AR_AR	43	0.537	0	0.6	0	-0.063	0.676767380409868	0.014	0.926	0.097	0.535	0.095	0.545	-0.162790697674419	AR	NA	KIRC
301	ASNS_ASNS	43	0.527	0	0.627	0	-0.1	0.500982825785454	0.366	0.016	0.574	0	0.581	0	0.348837209302326	ASNS	0.0514029917771675	KIRC
302	ATM_ATM	43	0.48	0.001	0.229	0.14	0.251	0.194889217563055	-0.065	0.677	0.165	0.292	0.112	0.473	0.0465116279069767	ATM	0.0690292698078852	KIRC
303	BAK1_BAK	43	0.227	0.143	0.002	0.987	0.225	0.305727908686902	-0.188	0.227	0.248	0.109	0.289	0.06	-0.325581395348837	BAK1	0.000519985471468795	KIRC
304	BAX_BAX	43	0.488	0.001	0.417	0.005	0.071	0.689373764795808	0.167	0.286	0.265	0.086	0.084	0.594	0.0232558139534884	BAX	0.0272963085383895	KIRC
305	BCL2_BCL2	43	0.585	0	0.623	0	-0.038	0.788919690397325	0.624	0	0.531	0	0.591	0	-0.186046511627907	BCL2	0.000519985471468795	KIRC
306	BCL2L1_BCLXL	43	0.581	0	0.233	0.133	0.348	0.0564086527875571	0.234	0.131	0.085	0.587	-0.069	0.661	0.232558139534884	BCL2L1	0.000519985471468795	KIRC
307	BCL2L11_BIM	43	0.375	0.013	0.346	0.023	0.029	0.881487686277341	-0.339	0.026	-0.009	0.954	0.055	0.726	0.0232558139534884	BCL2L11	0.000519985471468795	KIRC
308	BECN1_BECLIN	43	0.055	0.724	-0.057	0.715	0.112	0.616086611253101	0.049	0.754	0.278	0.071	0.263	0.089	-0.0697674418604651	BECN1	0.000519985471468795	KIRC
309	BID_BID	43	-0.105	0.501	-0.187	0.229	0.082	0.707708209789265	0.164	0.293	-0.011	0.943	0.014	0.927	-0.0232558139534884	BID	0.0223151442647624	KIRC
310	BIRC2_CIAP	43	0.043	0.783	-0.004	0.979	0.047	0.833426402909618	-0.036	0.819	0.145	0.353	-0.07	0.658	0.0465116279069767	BIRC2	0.000519985471468795	KIRC
311	CASP7_CASPASE7CLEAVEDD198	43	0.138	0.376	0.114	0.468	0.024	0.913148233474497	-0.02	0.898	0.28	0.069	0.117	0.456	-0.209302325581395	CASP7	0.000519985471468795	KIRC
312	CAV1_CAVEOLIN1	43	0.138	0.377	0.145	0.353	-0.00699999999999998	0.97451615335722	-0.4	0.008	-0.248	0.108	-0.21	0.177	0.372093023255814	CAV1	0.000519985471468795	KIRC
313	CCNB1_CYCLINB1	43	0.823	0	0.718	0	0.105	0.2403491274265	0.04	0.797	0.041	0.796	0.02	0.897	0.209302325581395	CCNB1	0.0217304536052352	KIRC
314	CCND1_CYCLIND1	43	0.101	0.519	0.149	0.341	-0.048	0.827339416993352	0.153	0.327	-0.104	0.508	-0.093	0.553	0.0232558139534884	CCND1	0.000519985471468795	KIRC
315	CCNE1_CYCLINE1	43	0.447	0.003	0.268	0.083	0.179	0.356361614052259	0.178	0.255	0.109	0.485	0.101	0.519	0.0232558139534884	CCNE1	0.139345708214863	KIRC
316	CDH1_ECADHERIN	43	0.663	0	0.631	0	0.032	0.805458868837805	0.15	0.337	0.205	0.188	0.2	0.198	0.0465116279069767	CDH1	0.119534360624457	KIRC
317	CDH2_NCADHERIN	43	0.043	0.784	0.04	0.799	0.003	0.989277101937355	0.052	0.739	-0.085	0.587	0.102	0.516	-0.186046511627907	CDH2	0.127551536760852	KIRC
318	CDH3_PCADHERIN	43	0.153	0.328	0.113	0.47	0.04	0.855478171081261	-0.422	0.005	0.095	0.546	0.119	0.445	0.0465116279069767	CDH3	1.15785431031784	KIRC
319	CDKN1B_P27	43	0.481	0.001	0.489	0.001	-0.00800000000000001	0.962687037702295	-0.095	0.544	-0.207	0.183	-0.064	0.685	0.186046511627907	CDKN1B	0.000519985471468795	KIRC
320	CDKN1B_P27PT157	43	-0.161	0.302	-0.207	0.182	0.046	0.831349237813263	-0.172	0.271	-0.207	0.183	-0.064	0.685	0.186046511627907	CDKN1B	0.000519985471468795	KIRC
321	CHEK1_CHK1	43	-0.056	0.723	-0.058	0.713	0.002	0.992840335140114	0.042	0.789	0.067	0.671	-0.159	0.308	0.0465116279069767	CHEK1	0.077511693236212	KIRC
322	CHEK1_CHK1PS345	43	-0.111	0.477	-0.211	0.175	0.1	0.645839478696749	0.053	0.734	0.067	0.671	-0.159	0.308	0.0465116279069767	CHEK1	0.077511693236212	KIRC
323	CHEK2_CHK2	43	0.534	0	0.473	0.001	0.061	0.714511405316304	-0.146	0.352	-0.062	0.692	0.08	0.612	-0.0465116279069767	CHEK2	0.0893297445323739	KIRC
324	CHEK2_CHK2PT68	43	0.11	0.483	0.186	0.232	-0.076	0.728080251188044	0.156	0.317	-0.062	0.692	0.08	0.612	-0.0465116279069767	CHEK2	0.0893297445323739	KIRC
325	CLDN7_CLAUDIN7	43	0.739	0	0.659	0	0.08	0.481963592651861	0.006	0.968	0.063	0.687	0.042	0.79	-0.162790697674419	CLDN7	0.0485720816577898	KIRC
326	COL6A1_COLLAGENVI	43	-0.139	0.375	-0.052	0.741	-0.087	0.69438120848387	-0.028	0.858	0.076	0.626	0.006	0.968	0.0232558139534884	COL6A1	0.0406239229467499	KIRC
327	CTNNB1_BETACATENIN	43	0.263	0.089	0.359	0.018	-0.096	0.634163501800838	-0.291	0.058	-0.171	0.272	-0.27	0.08	-0.976744186046512	CTNNB1	0.000519985471468795	KIRC
328	DVL3_DVL3	43	0.371	0.014	0.453	0.002	-0.082	0.65832088631606	0.203	0.192	0.363	0.017	0.203	0.191	-0.13953488372093	DVL3	0.0038565051497931	KIRC
329	EEF2_EEF2	43	0.345	0.023	-0.02	0.901	0.365	0.0894441773517884	0.063	0.689	0.448	0.003	0.347	0.023	0.0232558139534884	EEF2	0.0124761425947802	KIRC
330	EEF2K_EEF2K	43	0.438	0.003	0.373	0.014	0.065	0.727723488871344	0.077	0.624	0.21	0.177	0.14	0.371	0.116279069767442	EEF2K	0.0299587051160551	KIRC
331	EGFR_EGFR	43	0.265	0.085	0.345	0.023	-0.08	0.692995071465778	0.455	0.002	0.211	0.175	0.216	0.164	0.325581395348837	EGFR	0.0616779706766779	KIRC
332	EGFR_EGFRPY1068	43	0.223	0.151	0.344	0.024	-0.121	0.555540109666267	0.02	0.897	0.211	0.175	0.216	0.164	0.325581395348837	EGFR	0.0616779706766779	KIRC
333	EGFR_EGFRPY1173	43	-0.084	0.592	0.135	0.388	-0.219	0.325118742691778	0.365	0.016	0.211	0.175	0.216	0.164	0.325581395348837	EGFR	0.0616779706766779	KIRC
334	EIF4E_EIF4E	43	0.54	0	0.356	0.019	0.184	0.299782790830761	0.349	0.022	0.326	0.033	0.29	0.059	-0.13953488372093	EIF4E	0.000519985471468795	KIRC
335	EIF4EBP1_4EBP1	43	0.696	0	0.676	0	0.0199999999999999	0.865797956902631	0.321	0.036	0.143	0.36	0.302	0.049	-0.0465116279069767	EIF4EBP1	0.000519985471468795	KIRC
336	EIF4EBP1_4EBP1.1	43	0.696	0	0.676	0	0.0199999999999999	0.865797956902631	0.321	0.036	0.143	0.36	0.302	0.049	-0.0465116279069767	EIF4EBP1	0.000519985471468795	KIRC
337	EIF4EBP1_4EBP1PS65	43	0.206	0.184	0.148	0.345	0.058	0.788806684415178	-0.055	0.725	0.143	0.36	0.302	0.049	-0.0465116279069767	EIF4EBP1	0.000519985471468795	KIRC
338	EIF4EBP1_4EBP1PT37T46	43	0.369	0.015	0.52	0	-0.151	0.397793731319544	0.269	0.081	0.143	0.36	0.302	0.049	-0.0465116279069767	EIF4EBP1	0.000519985471468795	KIRC
339	ERBB2_HER2	43	0.667	0	0.683	0	-0.016	0.895407309087429	0.156	0.319	0.323	0.034	0.395	0.009	-0.0697674418604651	ERBB2	0.0324005221397136	KIRC
340	ERBB2_HER2PY1248	43	0.438	0.003	0.425	0.004	0.013	0.943046334766758	0.048	0.761	0.323	0.034	0.395	0.009	-0.0697674418604651	ERBB2	0.0324005221397136	KIRC
341	ERBB3_HER3PY1298	43	-0.295	0.055	-0.35	0.021	0.055	0.783598681511813	-0.171	0.273	0.125	0.424	0.221	0.155	0.186046511627907	ERBB3	0.109147375010494	KIRC
342	ERBB3_HER3	43	-0.075	0.631	-0.016	0.919	-0.059	0.791409350024392	-0.066	0.673	0.125	0.424	0.221	0.155	0.186046511627907	ERBB3	0.109147375010494	KIRC
343	ERRFI1_MIG6	43	-0.005	0.974	-0.004	0.98	-0.001	0.996431691106665	0.277	0.072	0.464	0.002	0.324	0.034	-0.209302325581395	ERRFI1	0.000519985471468795	KIRC
344	ERRFI1_MIG6.1	43	-0.005	0.974	-0.004	0.98	-0.001	0.996431691106665	0.277	0.072	0.464	0.002	0.324	0.034	-0.209302325581395	ERRFI1	0.000519985471468795	KIRC
345	ESR1_ERALPHA	43	-0.017	0.913	-0.019	0.905	0.002	0.992861283422456	0.062	0.694	0.172	0.271	0.269	0.081	-0.418604651162791	ESR1	0.277253619524982	KIRC
346	ESR1_ERALPHAPS118	43	-0.032	0.838	-0.097	0.537	0.065	0.77028033548712	0.023	0.881	0.172	0.271	0.269	0.081	-0.418604651162791	ESR1	0.277253619524982	KIRC
347	FN1_FIBRONECTIN	43	0.129	0.41	0.136	0.386	-0.00700000000000001	0.974580099225155	0.144	0.356	0.052	0.739	0.08	0.612	0	FN1	0.0426876824454168	KIRC
348	FOXO3_FOXO3A	43	-0.145	0.354	-0.035	0.824	-0.11	0.619560152884564	0.114	0.467	0.038	0.808	0.109	0.486	-0.441860465116279	FOXO3	0.000519985471468795	KIRC
349	GAB2_GAB2	43	0.156	0.317	0.324	0.034	-0.168	0.42386598136994	-0.083	0.595	0.099	0.527	0.032	0.837	0.0232558139534884	GAB2	0.000519985471468795	KIRC
350	GATA3_GATA3	43	0.13	0.405	0.047	0.764	0.083	0.708150618409527	-0.014	0.928	-0.32	0.036	-0.291	0.058	-0.162790697674419	GATA3	0.452329180727323	KIRC
351	GSK3A_GSK3ALPHABETAPS21S9	43	-0.176	0.26	-0.019	0.902	-0.157	0.47745822104585	-0.327	0.032	0.275	0.075	0.125	0.423	0.0232558139534884	GSK3A	0.000519985471468795	KIRC
352	GSK3A_GSK3ALPHABETA	43	0.551	0	0.35	0.021	0.201	0.255292609050139	0.205	0.187	0.275	0.075	0.125	0.423	0.0232558139534884	GSK3A	0.000519985471468795	KIRC
353	GSK3B_GSK3ALPHABETA	43	0.092	0.556	0.386	0.011	-0.294	0.159141842054805	0.532	0	0.293	0.057	0.613	0	-0.27906976744186	GSK3B	0.000519985471468795	KIRC
354	GSK3B_GSK3ALPHABETAPS21S9	43	-0.072	0.645	0.078	0.617	-0.15	0.501527325613303	0.031	0.846	0.293	0.057	0.613	0	-0.27906976744186	GSK3B	0.000519985471468795	KIRC
355	HSPA1A_HSP70	43	-0.118	0.452	0.059	0.707	-0.177	0.426994717380317	0.249	0.108	-0.103	0.51	0.019	0.902	-0.325581395348837	HSPA1A	NA	KIRC
356	IGFBP2_IGFBP2	43	0.394	0.009	0.395	0.009	-0.001	0.995774088115567	0.186	0.232	-0.249	0.108	-0.068	0.666	-0.0232558139534884	IGFBP2	0.000519985471468795	KIRC
357	INPP4B_INPP4B	43	0.405	0.007	0.479	0.001	-0.074	0.68052259611985	0.26	0.092	0.162	0.299	0.099	0.528	-0.0697674418604651	INPP4B	0.0874925147961157	KIRC
358	IRS1_IRS1	43	0.75	0	0.667	0	0.083	0.453441167813845	0.102	0.513	0.055	0.728	0.2	0.197	-0.0232558139534884	IRS1	0.000519985471468795	KIRC
359	ITGA2_CD49B	43	0.09	0.567	0.151	0.333	-0.061	0.78184761708358	0.208	0.18	0.347	0.022	0.146	0.35	0.209302325581395	ITGA2	0.188924100182111	KIRC
360	JUN_CJUNPS73	43	-0.06	0.704	-0.269	0.081	0.209	0.334695385931553	-0.212	0.171	0.435	0.004	0.386	0.01	-0.13953488372093	JUN	NA	KIRC
361	KDR_VEGFR2	43	0.249	0.108	0.269	0.081	-0.02	0.923617104358329	-0.588	0	-0.114	0.467	-0.178	0.253	-0.116279069767442	KDR	0.100264957029045	KIRC
362	KIT_CKIT	43	0.901	0	0.747	0	0.154	0.0221994545732003	0.298	0.052	0.272	0.078	0.097	0.537	-0.116279069767442	KIT	0.448355435590132	KIRC
363	LCK_LCK	43	0.457	0.002	0.409	0.006	0.048	0.791535944661821	-0.045	0.773	0.27	0.08	0.211	0.174	-0.232558139534884	LCK	0.191241950795528	KIRC
364	MAP2K1_MEK1	43	0.722	0	0.544	0	0.178	0.176841541206307	-0.004	0.98	0.023	0.885	0.335	0.028	-0.0465116279069767	MAP2K1	0.000519985471468795	KIRC
365	MAP2K1_MEK1PS217S221	43	-0.108	0.491	-0.227	0.143	0.119	0.583492916865111	-0.24	0.12	0.023	0.885	0.335	0.028	-0.0465116279069767	MAP2K1	0.000519985471468795	KIRC
366	MAPK1_ERK2	43	0.305	0.046	0.325	0.033	-0.02	0.920899610928413	0.13	0.406	0.475	0.001	0.41	0.006	-0.0232558139534884	MAPK1	0.000519985471468795	KIRC
367	MAPK1_MAPKPT202Y204	43	0.436	0.003	0.158	0.313	0.278	0.168457132580789	0.176	0.258	0.475	0.001	0.41	0.006	-0.0232558139534884	MAPK1	0.000519985471468795	KIRC
368	MAPK14_P38MAPK	43	0.484	0.001	0.48	0.001	0.004	0.981409141186735	0.168	0.281	0.652	0	0.513	0	-0.27906976744186	MAPK14	0.000519985471468795	KIRC
369	MAPK14_P38PT180Y182	43	0.312	0.042	0.336	0.028	-0.024	0.904539048382993	-0.031	0.843	0.652	0	0.513	0	-0.27906976744186	MAPK14	0.000519985471468795	KIRC
370	MAPK3_MAPKPT202Y204	43	0.31	0.043	0.252	0.103	0.058	0.778145818910304	0.21	0.176	0.087	0.579	0.116	0.459	0.116279069767442	MAPK3	0.000519985471468795	KIRC
371	MAPK8_JNKPT183Y185	43	0.128	0.412	-0.064	0.684	0.192	0.388577913174958	0.009	0.953	0.258	0.095	0.085	0.589	-0.209302325581395	MAPK8	0.000519985471468795	KIRC
372	MAPK9_JNK2	43	0.311	0.042	0.334	0.029	-0.023	0.908597937619232	0.207	0.183	0.358	0.018	0.22	0.157	0.72093023255814	MAPK9	0.000519985471468795	KIRC
373	MET_CMETPY1235	43	0.337	0.027	0.299	0.052	0.038	0.850017304435362	0.314	0.04	0.354	0.02	0.342	0.025	0.418604651162791	MET	0.0398587561652326	KIRC
374	MRE11A_MRE11	43	-0.228	0.141	-0.001	0.992	-0.227	0.3014093948317	0.087	0.579	0.183	0.24	0.099	0.528	0.0465116279069767	MRE11A	0.000519985471468795	KIRC
375	MYC_CMYC	43	-0.003	0.986	0.044	0.778	-0.047	0.833419828810829	0.167	0.286	0.287	0.062	0.28	0.069	0.0232558139534884	MYC	0.000519985471468795	KIRC
376	NF2_NF2	43	0.302	0.049	0.424	0.005	-0.122	0.528789468720966	0.229	0.14	0.236	0.127	0.169	0.279	-0.0232558139534884	NF2	0.000519985471468795	KIRC
377	NFKB1_NFKBP65PS536	43	0.192	0.217	0.324	0.034	-0.132	0.526284483459272	-0.248	0.109	0.076	0.628	-0.066	0.674	-0.13953488372093	NFKB1	0.0017202289227676	KIRC
378	NOTCH1_NOTCH1	43	0.633	0	0.683	0	-0.05	0.692892717064315	0.161	0.302	0.052	0.74	0.258	0.095	-0.348837209302326	NOTCH1	0.0767809353444262	KIRC
379	PARK7_DJ1	43	0.289	0.06	0.465	0.002	-0.176	0.356454789276047	0.267	0.083	0.168	0.281	0.511	0	-0.209302325581395	PARK7	0.0108120245052966	KIRC
380	PARK7_DJ1.1	43	0.289	0.06	0.465	0.002	-0.176	0.356454789276047	0.267	0.083	0.168	0.281	0.511	0	-0.209302325581395	PARK7	0.0108120245052966	KIRC
381	PCNA_PCNA	43	0.428	0.004	0.17	0.274	0.258	0.20123456522157	0.189	0.225	0.211	0.174	0.198	0.203	0.162790697674419	PCNA	0.000519985471468795	KIRC
382	PDK1_PDK1PS241	43	-0.032	0.839	0.027	0.863	-0.059	0.791830580691333	-0.222	0.152	0.557	0	0.337	0.027	0.0697674418604651	PDK1	0.0506868998373307	KIRC
383	PEA15_PEA15	43	0.464	0.002	0.487	0.001	-0.023	0.89425145614055	0.308	0.044	0.405	0.007	0.419	0.005	0.0697674418604651	PEA15	0.000519985471468795	KIRC
384	PEA15_PEA15.1	43	0.464	0.002	0.487	0.001	-0.023	0.89425145614055	0.308	0.044	0.405	0.007	0.419	0.005	0.0697674418604651	PEA15	0.000519985471468795	KIRC
385	PGR_PR	43	0.482	0.001	0.578	0	-0.096	0.54938959502215	0.141	0.366	0.09	0.565	-0.056	0.724	0.0465116279069767	PGR	0.417552313408431	KIRC
386	PIK3CA_PI3KP110ALPHA	43	-0.012	0.941	0.441	0.003	-0.453	0.0299238104609076	0.263	0.088	-0.074	0.636	0.326	0.033	-0.13953488372093	PIK3CA	0.0134812200104852	KIRC
387	PRKAA1_AMPKALPHA	43	-0.042	0.792	0.142	0.365	-0.184	0.408064601470282	-0.171	0.274	0.351	0.021	0.066	0.673	0.209302325581395	PRKAA1	0.000519985471468795	KIRC
388	PRKAA1_AMPKPT172	43	0.25	0.106	0.195	0.211	0.055	0.795742010109545	-0.099	0.527	0.351	0.021	0.066	0.673	0.209302325581395	PRKAA1	0.000519985471468795	KIRC
389	PRKCA_PKCALPHA	43	0.558	0	0.609	0	-0.0509999999999999	0.72921443428262	0.198	0.202	0.195	0.21	0.19	0.223	-0.0232558139534884	PRKCA	0.164788247569377	KIRC
390	PRKCA_PKCALPHAPS657	43	0.543	0	0.579	0	-0.0359999999999999	0.81417658406596	0.2	0.199	0.195	0.21	0.19	0.223	-0.0232558139534884	PRKCA	0.164788247569377	KIRC
391	PRKCD_PKCDELTAPS664	43	0.643	0	0.445	0.003	0.198	0.202745266746252	0.542	0	0.568	0	0.268	0.082	-0.883720930232558	PRKCD	0.0207962989113882	KIRC
392	PTEN_PTEN	43	0.587	0	0.489	0.001	0.098	0.536155804287525	0.337	0.027	0.308	0.045	0.14	0.37	-0.162790697674419	PTEN	0.000519985471468795	KIRC
393	PXN_PAXILLIN	43	0.347	0.023	0.354	0.02	-0.00700000000000001	0.971529812956297	0.069	0.661	0.446	0.003	0.306	0.046	0.13953488372093	PXN	0.00348156211482192	KIRC
394	RAD50_RAD50	43	0.252	0.103	0.322	0.035	-0.07	0.732835401797866	0.117	0.455	0.269	0.081	0.593	0	0.72093023255814	RAD50	0.00888159724319793	KIRC
395	RAD51_RAD51	43	0.247	0.11	0.281	0.067	-0.034	0.870151525810921	-0.18	0.249	-0.065	0.68	0.022	0.889	-0.0465116279069767	RAD51	0.151990606924447	KIRC
396	RAF1_CRAF	43	0.384	0.011	0.287	0.062	0.097	0.624507806552187	0.018	0.907	0.579	0	0.105	0.502	-0.976744186046512	RAF1	0.000519985471468795	KIRC
397	RAF1_CRAFPS338	43	0.428	0.004	0.131	0.403	0.297	0.145248150014919	0.254	0.1	0.579	0	0.105	0.502	-0.976744186046512	RAF1	0.000519985471468795	KIRC
398	RB1_RBPS807S811	43	0.163	0.296	-0.004	0.977	0.167	0.451205013143162	-0.167	0.284	0.554	0	0.141	0.366	-0.116279069767442	RB1	0.0192915636582901	KIRC
399	RPS6_S6	43	-0.358	0.018	-0.346	0.023	-0.012	0.951154744794138	-0.228	0.141	0.291	0.058	0.312	0.042	-0.302325581395349	RPS6	0.0278892313785005	KIRC
400	RPS6_S6PS235S236	43	-0.222	0.153	-0.207	0.184	-0.015	0.943939754309558	-0.363	0.017	0.291	0.058	0.312	0.042	-0.302325581395349	RPS6	0.0278892313785005	KIRC
401	RPS6_S6PS240S244	43	-0.069	0.658	-0.111	0.478	0.042	0.84978516807283	-0.273	0.077	0.291	0.058	0.312	0.042	-0.302325581395349	RPS6	0.0278892313785005	KIRC
402	RPS6KB1_P70S6K	43	0.51	0	0.389	0.01	0.121	0.496346026747168	0.388	0.01	0.552	0	0.429	0.004	-0.0232558139534884	RPS6KB1	0.000519985471468795	KIRC
403	RPS6KB1_P70S6KPT389	43	-0.026	0.871	-0.107	0.495	0.081	0.715816464545528	-0.248	0.109	0.552	0	0.429	0.004	-0.0232558139534884	RPS6KB1	0.000519985471468795	KIRC
404	RPS6KB1_P90RSKPT359S363	43	0.405	0.007	0.335	0.028	0.07	0.71661639172111	0.1	0.524	0.552	0	0.429	0.004	-0.0232558139534884	RPS6KB1	0.000519985471468795	KIRC
405	SERPINE1_PAI1	43	0.769	0	0.78	0	-0.011	0.902139251720582	0.078	0.619	-0.111	0.478	-0.08	0.609	0.372093023255814	SERPINE1	0.0664145758917308	KIRC
406	SERPINE1_PAI1.1	43	0.769	0	0.78	0	-0.011	0.902139251720582	0.078	0.619	-0.111	0.478	-0.08	0.609	0.372093023255814	SERPINE1	0.0664145758917308	KIRC
407	SHC1_SHCPY317	43	0.125	0.423	0.067	0.669	0.058	0.793418990901896	-0.02	0.899	0.501	0.001	0.392	0.009	0.0697674418604651	SHC1	0.00524206726249463	KIRC
408	SMAD1_SMAD1	43	0.643	0	0.579	0	0.0640000000000001	0.647265207638271	0.079	0.613	0.215	0.167	-0.041	0.794	-0.13953488372093	SMAD1	0.000519985471468795	KIRC
409	SMAD3_SMAD3	43	0.317	0.038	0.27	0.08	0.047	0.81803952209011	0.161	0.303	0.329	0.031	0.31	0.043	-0.0465116279069767	SMAD3	0.000519985471468795	KIRC
410	SMAD4_SMAD4	43	-0.062	0.694	-0.086	0.583	0.024	0.914053147849394	0.009	0.956	0.638	0	0.386	0.011	-0.186046511627907	SMAD4	0.000519985471468795	KIRC
411	SRC_SRC	43	0.568	0	0.475	0.001	0.093	0.566853318626096	0.017	0.916	0.123	0.433	0.125	0.424	0.232558139534884	SRC	0.00252693268833959	KIRC
412	SRC_SRCPY416	43	0.057	0.719	0.072	0.648	-0.015	0.946292267966433	0.261	0.091	0.123	0.433	0.125	0.424	0.232558139534884	SRC	0.00252693268833959	KIRC
413	SRC_SRCPY527	43	-0.179	0.25	0.049	0.755	-0.228	0.30369560608411	-0.05	0.75	0.123	0.433	0.125	0.424	0.232558139534884	SRC	0.00252693268833959	KIRC
414	STAT3_STAT3PY705	43	0.391	0.009	0.26	0.092	0.131	0.511290513057074	0.077	0.622	0.141	0.369	0.086	0.583	-0.0697674418604651	STAT3	0.000519985471468795	KIRC
415	STAT5A_STAT5ALPHA	43	0.358	0.019	0.418	0.005	-0.06	0.751946909520566	-0.017	0.912	-0.033	0.833	-0.026	0.869	-0.0697674418604651	STAT5A	0.010083521072981	KIRC
416	STK11_LKB1	43	0.499	0.001	0.384	0.011	0.115	0.521817192601804	0.158	0.31	0.118	0.45	-0.034	0.826	0.0232558139534884	STK11	0.0192830630495254	KIRC
417	STMN1_STATHMIN	43	0.204	0.189	0.098	0.53	0.106	0.627239036903846	0.132	0.4	0.061	0.698	0.035	0.826	-0.232558139534884	STMN1	0.000519985471468795	KIRC
418	SYK_SYK	43	0.705	0	0.653	0	0.0519999999999999	0.665535934917794	0.072	0.644	0.24	0.121	0.047	0.767	-0.325581395348837	SYK	0.0675696049853104	KIRC
419	TP53_P53	43	-0.137	0.381	-0.001	0.995	-0.136	0.5404799407587	-0.049	0.757	0.53	0	0.368	0.015	-0.162790697674419	TP53	0.000519985471468795	KIRC
420	TP53BP1_53BP1	43	0.178	0.254	0.361	0.017	-0.183	0.375609895759828	0.185	0.234	0.25	0.106	0.458	0.002	-0.0465116279069767	TP53BP1	0.00185753707635978	KIRC
421	TSC2_TUBERIN	43	-0.156	0.318	-0.182	0.242	0.026	0.904719313553324	-0.236	0.128	0.358	0.018	0.156	0.319	0.116279069767442	TSC2	0.00803726388093016	KIRC
422	XRCC1_XRCC1	43	-0.106	0.5	-0.281	0.068	0.175	0.414744136682339	0.069	0.658	0.486	0.001	0.344	0.024	0.0232558139534884	XRCC1	0.0210180431508815	KIRC
423	XRCC5_KU80	43	0.182	0.243	0.119	0.447	0.063	0.773055323804499	0.189	0.225	0.683	0	0.628	0	-0.0232558139534884	XRCC5	0.00429326904392825	KIRC
424	YAP1_YAP	43	-0.016	0.919	-0.043	0.787	0.027	0.903801752881331	0.088	0.575	0.162	0.299	0.045	0.772	0.0465116279069767	YAP1	0.000519985471468795	KIRC
425	YAP1_YAPPS127	43	0.127	0.418	0.092	0.558	0.035	0.87410893632189	0.022	0.889	0.162	0.299	0.045	0.772	0.0465116279069767	YAP1	0.000519985471468795	KIRC
426	YBX1_YB1	43	0.249	0.108	0.304	0.048	-0.055	0.789911325356153	0.207	0.183	0.38	0.012	0.42	0.005	-0.162790697674419	YBX1	0.00446245746308319	KIRC
427	YBX1_YB1.1	43	0.249	0.108	0.304	0.048	-0.055	0.789911325356153	0.207	0.183	0.38	0.012	0.42	0.005	-0.162790697674419	YBX1	0.00446245746308319	KIRC
428	YBX1_YB1PS102	43	0.483	0.001	0.131	0.402	0.352	0.0772137394561274	0.348	0.022	0.38	0.012	0.42	0.005	-0.162790697674419	YBX1	0.00446245746308319	KIRC
429	YWHAE_1433EPSILON	43	0.276	0.073	0.006	0.967	0.27	0.214852129845769	-0.005	0.972	0.392	0.009	0.352	0.021	-0.0232558139534884	YWHAE	0.000519985471468795	KIRC
430	ACACA_ACC1	23	0.505	0.014	0.208	0.34	0.297	0.275397130429241	0.388	0.067	0.224	0.305	0.001	0.996	0.304347826086957	ACACA	0.0612048995503629	LUAD
431	ACACA_ACCPS79	23	0.566	0.005	0.173	0.43	0.393	0.139852306518432	0.247	0.256	0.224	0.305	0.001	0.996	0.304347826086957	ACACA	0.0612048995503629	LUAD
432	ACACB_ACCPS79	23	0.361	0.091	0.214	0.327	0.147	0.611382424409039	0.041	0.852	-0.459	0.028	-0.146	0.505	-0.0434782608695652	ACACB	0.286563941893885	LUAD
433	AKT1_AKT	23	0.01	0.965	-0.106	0.63	0.116	0.712806696721765	-0.184	0.4	0.559	0.006	0.279	0.198	-0.173913043478261	AKT1	0.000669412858590775	LUAD
434	AKT1_AKTPS473	23	0.203	0.353	-0.193	0.378	0.396	0.204420920739319	-0.137	0.534	0.559	0.006	0.279	0.198	-0.173913043478261	AKT1	0.000669412858590775	LUAD
435	AKT1_AKTPT308	23	0.095	0.666	-0.161	0.464	0.256	0.415117822139552	-0.132	0.548	0.559	0.006	0.279	0.198	-0.173913043478261	AKT1	0.000669412858590775	LUAD
436	AKT1S1_PRAS40PT246	23	0.406	0.055	-0.163	0.457	0.569	0.059776461509373	0.271	0.211	0.485	0.019	-0.035	0.873	-0.304347826086957	AKT1S1	0.000669412858590775	LUAD
437	AKT2_AKT	23	-0.163	0.458	-0.244	0.262	0.081	0.789169469729985	0.015	0.944	0.833	0	0.506	0.014	-0.0869565217391304	AKT2	0.000669412858590775	LUAD
438	AKT2_AKTPT308	23	-0.397	0.061	-0.231	0.289	-0.166	0.558879980056407	-0.239	0.271	0.833	0	0.506	0.014	-0.0869565217391304	AKT2	0.000669412858590775	LUAD
439	AKT2_AKTPS473	23	-0.313	0.145	-0.23	0.29	-0.083	0.776726317155364	-0.124	0.574	0.833	0	0.506	0.014	-0.0869565217391304	AKT2	0.000669412858590775	LUAD
440	AKT3_AKTPS473	23	-0.232	0.286	-0.237	0.277	0.00499999999999998	0.986650816769184	0.221	0.311	0.076	0.729	0.061	0.784	0.652173913043478	AKT3	0.181334371552274	LUAD
441	AKT3_AKTPT308	23	-0.013	0.955	-0.128	0.56	0.115	0.714445520063232	0.185	0.399	0.076	0.729	0.061	0.784	0.652173913043478	AKT3	0.181334371552274	LUAD
442	AKT3_AKT	23	-0.135	0.538	-0.21	0.337	0.075	0.806783737706098	0.257	0.236	0.076	0.729	0.061	0.784	0.652173913043478	AKT3	0.181334371552274	LUAD
443	AR_AR	23	0.215	0.324	0.446	0.033	-0.231	0.408653596788644	0.152	0.488	0.349	0.102	0.135	0.538	-0.173913043478261	AR	NA	LUAD
444	ASNS_ASNS	23	0.665	0.001	0.509	0.013	0.156	0.447230640431315	0.194	0.376	0.173	0.429	-0.088	0.689	0.391304347826087	ASNS	0.051933060420822	LUAD
445	ATM_ATM	23	0.373	0.08	0.378	0.076	-0.005	0.985314313604323	0.477	0.021	0.679	0	0.602	0.002	0.130434782608696	ATM	0.0934580936578713	LUAD
446	BAK1_BAK	23	0.106	0.629	-0.17	0.438	0.276	0.379226135945198	-0.105	0.633	0.252	0.247	-0.06	0.784	0.347826086956522	BAK1	0.000669412858590775	LUAD
447	BAX_BAX	23	0.171	0.435	-0.028	0.897	0.199	0.525636136710791	0.134	0.544	0.263	0.226	0.363	0.089	-0.391304347826087	BAX	0.000669412858590775	LUAD
448	BCL2_BCL2	23	0.477	0.021	0.486	0.019	-0.00900000000000001	0.970444301876962	0.164	0.454	0.29	0.179	0.18	0.411	-0.434782608695652	BCL2	0.000669412858590775	LUAD
449	BCL2L1_BCLXL	23	0.601	0.002	0.248	0.255	0.353	0.162736803982692	0.242	0.266	0.424	0.044	0.46	0.027	0.434782608695652	BCL2L1	0.000669412858590775	LUAD
450	BCL2L11_BIM	23	0.512	0.012	0.518	0.011	-0.006	0.979398776646592	0.463	0.026	0.078	0.722	0.394	0.063	0.565217391304348	BCL2L11	0.000669412858590775	LUAD
451	BECN1_BECLIN	23	0.018	0.936	0.026	0.906	-0.008	0.979807213586026	0.129	0.559	0.693	0	0.423	0.044	0.478260869565217	BECN1	0.000669412858590775	LUAD
452	BID_BID	23	0.344	0.108	0.105	0.633	0.239	0.423249776834913	-0.166	0.449	0.084	0.704	0.35	0.102	-0.130434782608696	BID	0.0126140283971004	LUAD
453	BIRC2_CIAP	23	0.608	0.002	0.366	0.086	0.242	0.308639040349362	0.309	0.151	0.391	0.065	0.498	0.016	0.260869565217391	BIRC2	0.000669412858590775	LUAD
454	CASP7_CASPASE7CLEAVEDD198	23	0.592	0.003	0.579	0.004	0.013	0.950118653490345	0.411	0.051	0.518	0.011	0.407	0.054	-0.0434782608695652	CASP7	0.000669412858590775	LUAD
455	CAV1_CAVEOLIN1	23	0.147	0.502	0.166	0.449	-0.019	0.950886244738421	0.218	0.318	0.198	0.364	0.095	0.666	0.391304347826087	CAV1	0.0620542333413864	LUAD
456	CCNB1_CYCLINB1	23	0.834	0	0.441	0.035	0.393	0.0213877381234331	-0.228	0.295	-0.069	0.754	-0.263	0.226	-0.173913043478261	CCNB1	0.0723819980307781	LUAD
457	CCND1_CYCLIND1	23	-0.179	0.413	0.023	0.916	-0.202	0.518954762401406	0.263	0.226	-0.022	0.922	0.009	0.966	0.391304347826087	CCND1	0.000669412858590775	LUAD
458	CCNE1_CYCLINE1	23	0.841	0	0.3	0.164	0.541	0.00380762028797021	0.421	0.046	0.467	0.025	0.029	0.896	0.130434782608696	CCNE1	0.333969360835206	LUAD
459	CDH1_ECADHERIN	23	0.23	0.291	0.219	0.315	0.011	0.970778626486252	0.031	0.887	0.572	0.004	0.354	0.098	-0.0869565217391304	CDH1	0.01041509092013	LUAD
460	CDH2_NCADHERIN	23	0.372	0.081	0.554	0.006	-0.182	0.4604839393794	0.541	0.008	0.432	0.039	0.504	0.014	-0.304347826086957	CDH2	1.03930953968221	LUAD
461	CDH3_PCADHERIN	23	-0.189	0.389	-0.214	0.327	0.025	0.934322348625305	-0.095	0.668	0.321	0.135	0.264	0.223	-0.0869565217391304	CDH3	0.211049049545101	LUAD
462	CDKN1B_P27	23	0.182	0.407	0.08	0.718	0.102	0.742537745349178	-0.316	0.142	0.192	0.381	0.114	0.606	-0.217391304347826	CDKN1B	0.000669412858590775	LUAD
463	CDKN1B_P27PT157	23	0.019	0.931	0.383	0.071	-0.364	0.223942276674223	0.062	0.78	0.192	0.381	0.114	0.606	-0.217391304347826	CDKN1B	0.000669412858590775	LUAD
464	CHEK1_CHK1	23	0.203	0.352	0.271	0.21	-0.068	0.819687245966003	-0.203	0.354	0.502	0.015	0.495	0.016	0.0434782608695652	CHEK1	0.247077737673481	LUAD
465	CHEK1_CHK1PS345	23	0.255	0.24	0.158	0.47	0.097	0.748427561289219	0.193	0.378	0.502	0.015	0.495	0.016	0.0434782608695652	CHEK1	0.247077737673481	LUAD
466	CHEK2_CHK2	23	0.804	0	0.516	0.012	0.288	0.0883228647180505	0.429	0.041	0.383	0.071	0.463	0.026	-0.130434782608696	CHEK2	0.077093626792079	LUAD
467	CHEK2_CHK2PT68	23	0.752	0	0.681	0	0.071	0.643019208907615	0.41	0.052	0.383	0.071	0.463	0.026	-0.130434782608696	CHEK2	0.077093626792079	LUAD
468	CLDN7_CLAUDIN7	23	0.69	0	0.59	0.003	0.1	0.5902296451348	0.334	0.119	0.4	0.059	0.262	0.228	-0.695652173913043	CLDN7	0.000669412858590775	LUAD
469	COL6A1_COLLAGENVI	23	0.412	0.051	0.24	0.271	0.172	0.541140006223502	0.127	0.564	0	1	-0.092	0.678	-0.217391304347826	COL6A1	0.0416210576214575	LUAD
470	CTNNB1_BETACATENIN	23	0.496	0.016	0.238	0.275	0.258	0.340639845618897	0.506	0.014	0.504	0.014	0.098	0.655	-0.521739130434783	CTNNB1	0.000669412858590775	LUAD
471	DVL3_DVL3	23	0.327	0.128	0.644	0.001	-0.317	0.178434625007904	0.494	0.016	0.551	0.006	0.634	0.001	0.304347826086957	DVL3	0.000669412858590775	LUAD
472	EEF2_EEF2	23	-0.181	0.409	0.126	0.566	-0.307	0.327419693863487	-0.05	0.82	0.625	0.001	0.1	0.65	-0.391304347826087	EEF2	0.00603708209441122	LUAD
473	EEF2K_EEF2K	23	0.717	0	0.42	0.046	0.297	0.15131898748813	0.445	0.033	0.731	0	0.367	0.085	0.0869565217391304	EEF2K	0.0178674364737074	LUAD
474	EGFR_EGFR	23	0.579	0.004	0.613	0.002	-0.034	0.867504250681325	0.251	0.247	0.222	0.309	0.263	0.225	0.521739130434783	EGFR	0.170420233423602	LUAD
475	EGFR_EGFRPY1068	23	0.238	0.275	0.123	0.576	0.115	0.706622280978145	0.344	0.108	0.222	0.309	0.263	0.225	0.521739130434783	EGFR	0.170420233423602	LUAD
476	EGFR_EGFRPY1173	23	0.373	0.079	0.493	0.017	-0.12	0.639518060584368	0.195	0.373	0.222	0.309	0.263	0.225	0.521739130434783	EGFR	0.170420233423602	LUAD
477	EIF4E_EIF4E	23	0.071	0.749	0.002	0.992	0.069	0.826980687564203	0.118	0.591	0.513	0.012	0.201	0.359	-0.130434782608696	EIF4E	0.000669412858590775	LUAD
478	EIF4EBP1_4EBP1	23	0.654	0.001	0.462	0.026	0.192	0.371833269654799	0.258	0.235	0.286	0.187	0.309	0.151	-0.0869565217391304	EIF4EBP1	0.000669412858590775	LUAD
479	EIF4EBP1_4EBP1.1	23	0.654	0.001	0.462	0.026	0.192	0.371833269654799	0.258	0.235	0.286	0.187	0.309	0.151	-0.0869565217391304	EIF4EBP1	0.000669412858590775	LUAD
480	EIF4EBP1_4EBP1PS65	23	0.131	0.55	0.231	0.289	-0.1	0.743471950930154	-0.283	0.191	0.286	0.187	0.309	0.151	-0.0869565217391304	EIF4EBP1	0.000669412858590775	LUAD
481	EIF4EBP1_4EBP1PT37T46	23	-0.312	0.147	0.004	0.986	-0.316	0.301461402107647	0.028	0.899	0.286	0.187	0.309	0.151	-0.0869565217391304	EIF4EBP1	0.000669412858590775	LUAD
482	ERBB2_HER2	23	0.742	0	0.657	0.001	0.085	0.596556462519412	0.491	0.017	0.627	0.001	0.54	0.008	0.521739130434783	ERBB2	0.0179772458498049	LUAD
483	ERBB2_HER2PY1248	23	0.658	0.001	0.402	0.057	0.256	0.250685826598361	0.085	0.699	0.627	0.001	0.54	0.008	0.521739130434783	ERBB2	0.0179772458498049	LUAD
484	ERBB3_HER3PY1298	23	-0.306	0.156	-0.095	0.667	-0.211	0.484956033908879	-0.019	0.933	0.012	0.957	-0.126	0.566	0.130434782608696	ERBB3	0.038489668415779	LUAD
485	ERBB3_HER3	23	0.381	0.073	0.253	0.244	0.128	0.652001325356993	-0.042	0.849	0.012	0.957	-0.126	0.566	0.130434782608696	ERBB3	0.038489668415779	LUAD
486	ERRFI1_MIG6	23	0.668	0	0.18	0.412	0.488	0.048056707589033	-0.031	0.888	-0.041	0.852	-0.322	0.134	-0.0434782608695652	ERRFI1	0.000669412858590775	LUAD
487	ERRFI1_MIG6.1	23	0.668	0	0.18	0.412	0.488	0.048056707589033	-0.031	0.888	-0.041	0.852	-0.322	0.134	-0.0434782608695652	ERRFI1	0.000669412858590775	LUAD
488	ESR1_ERALPHA	23	0.754	0	0.434	0.038	0.32	0.10184076425531	0.117	0.596	0.429	0.041	0.273	0.207	-0.521739130434783	ESR1	0.674974165205568	LUAD
489	ESR1_ERALPHAPS118	23	0.606	0.002	0.585	0.003	0.021	0.918029606850183	0.26	0.23	0.429	0.041	0.273	0.207	-0.521739130434783	ESR1	0.674974165205568	LUAD
490	FN1_FIBRONECTIN	23	0.518	0.011	0.466	0.025	0.052	0.828128313815363	-0.069	0.754	0.078	0.722	-0.018	0.933	0.0869565217391304	FN1	0.0221422975565122	LUAD
491	FOXO3_FOXO3A	23	-0.204	0.35	-0.138	0.531	-0.066	0.82969932528394	0.124	0.574	0.45	0.031	0.16	0.465	-0.608695652173913	FOXO3	0.000669412858590775	LUAD
492	GAB2_GAB2	23	0.529	0.009	0.21	0.335	0.319	0.234951010987289	-0.255	0.239	-0.274	0.207	-0.135	0.54	0.304347826086957	GAB2	0.0388605822112785	LUAD
493	GATA3_GATA3	23	0.383	0.072	0.217	0.321	0.166	0.5626551530099	-0.061	0.782	-0.307	0.154	-0.304	0.158	0	GATA3	0.152754571126272	LUAD
494	GSK3A_GSK3ALPHABETAPS21S9	23	0.287	0.184	-0.169	0.44	0.456	0.140642369654218	0.235	0.281	0.698	0	0.223	0.307	-0.217391304347826	GSK3A	0.000669412858590775	LUAD
495	GSK3A_GSK3ALPHABETA	23	0.199	0.363	0.412	0.051	-0.213	0.454864130790809	0.166	0.448	0.698	0	0.223	0.307	-0.217391304347826	GSK3A	0.000669412858590775	LUAD
496	GSK3B_GSK3ALPHABETA	23	0.431	0.04	0.247	0.255	0.184	0.508851116533853	0.458	0.028	0.24	0.27	0.253	0.245	0.260869565217391	GSK3B	0.000669412858590775	LUAD
497	GSK3B_GSK3ALPHABETAPS21S9	23	0.12	0.584	-0.216	0.323	0.336	0.282243503687911	-0.027	0.902	0.24	0.27	0.253	0.245	0.260869565217391	GSK3B	0.000669412858590775	LUAD
498	HSPA1A_HSP70	23	0.064	0.773	0.101	0.646	-0.037	0.906210284665639	0.188	0.392	0.071	0.747	0.167	0.447	0.478260869565217	HSPA1A	NA	LUAD
499	IGFBP2_IGFBP2	23	0.912	0	0.73	0	0.182	0.0535139700580474	0.329	0.126	0.33	0.124	0.459	0.028	0.0434782608695652	IGFBP2	0.000669412858590775	LUAD
500	INPP4B_INPP4B	23	0.611	0.002	0.208	0.34	0.403	0.114254926218208	0.181	0.41	-0.158	0.471	-0.278	0.198	-0.130434782608696	INPP4B	0.249465041274975	LUAD
501	IRS1_IRS1	23	0.552	0.006	0.471	0.023	0.0810000000000001	0.728193293188118	0.016	0.942	0.278	0.199	-0.055	0.804	0.0434782608695652	IRS1	0.000669412858590775	LUAD
502	ITGA2_CD49B	23	0.627	0.001	0.45	0.031	0.177	0.425958952742924	0.113	0.607	0.2	0.361	0.159	0.468	0.0434782608695652	ITGA2	0.2948039341647	LUAD
503	JUN_CJUNPS73	23	0.436	0.037	0.454	0.03	-0.018	0.943413055688664	-0.274	0.206	0.214	0.328	0.121	0.583	-0.173913043478261	JUN	NA	LUAD
504	KDR_VEGFR2	23	0.008	0.97	0.117	0.596	-0.109	0.72904965671682	-0.068	0.756	0.019	0.931	0.023	0.916	0.173913043478261	KDR	0.138727762213721	LUAD
505	KIT_CKIT	23	0.759	0	0.423	0.044	0.336	0.0862402685914276	0.273	0.208	0.166	0.45	0.03	0.89	0.173913043478261	KIT	0.401492523292296	LUAD
506	LCK_LCK	23	0.59	0.003	0.067	0.763	0.523	0.0535105399379314	-0.013	0.952	0.015	0.945	-0.078	0.722	-0.0869565217391304	LCK	0.120772032960793	LUAD
507	MAP2K1_MEK1	23	0.719	0	0.446	0.033	0.273	0.178064770841668	0.045	0.839	0.129	0.559	-0.092	0.675	-0.304347826086957	MAP2K1	0.000669412858590775	LUAD
508	MAP2K1_MEK1PS217S221	23	0.273	0.207	0.152	0.49	0.121	0.68816840646579	-0.303	0.161	0.129	0.559	-0.092	0.675	-0.304347826086957	MAP2K1	0.000669412858590775	LUAD
509	MAPK1_ERK2	23	0.071	0.746	-0.16	0.465	0.231	0.462187451421998	0.22	0.314	0.741	0	0.415	0.049	-0.130434782608696	MAPK1	0.000669412858590775	LUAD
510	MAPK1_MAPKPT202Y204	23	0.158	0.47	-0.253	0.244	0.411	0.186276529492693	0.202	0.356	0.741	0	0.415	0.049	-0.130434782608696	MAPK1	0.000669412858590775	LUAD
511	MAPK14_P38MAPK	23	0.103	0.64	0.087	0.694	0.016	0.959279005972809	0.114	0.605	0.638	0.001	0.324	0.132	0.260869565217391	MAPK14	0.000669412858590775	LUAD
512	MAPK14_P38PT180Y182	23	0.032	0.885	-0.16	0.465	0.192	0.540817665357425	-0.042	0.848	0.638	0.001	0.324	0.132	0.260869565217391	MAPK14	0.000669412858590775	LUAD
513	MAPK3_MAPKPT202Y204	23	-0.013	0.952	-0.071	0.747	0.058	0.854179609760664	0.123	0.575	0.518	0.011	0.174	0.428	0.260869565217391	MAPK3	0.000669412858590775	LUAD
514	MAPK8_JNKPT183Y185	23	-0.147	0.503	-0.027	0.903	-0.12	0.701834689204919	-0.09	0.684	0.539	0.008	0.062	0.777	-0.217391304347826	MAPK8	0.000669412858590775	LUAD
515	MAPK9_JNK2	23	0.517	0.012	0.103	0.641	0.414	0.138154827612618	0.703	0	0.715	0	0.149	0.497	-0.130434782608696	MAPK9	0.000669412858590775	LUAD
516	MET_CMETPY1235	23	-0.291	0.178	-0.048	0.828	-0.243	0.426208111460699	-0.114	0.605	0.391	0.065	0.156	0.476	0.391304347826087	MET	0.183003587139371	LUAD
517	MRE11A_MRE11	23	-0.215	0.325	-0.051	0.816	-0.164	0.596632062669656	-0.357	0.094	0.822	0	0.346	0.106	0.217391304347826	MRE11A	0.0112804033086512	LUAD
518	MYC_CMYC	23	0.325	0.13	0.268	0.217	0.057	0.843276118062672	0.151	0.491	0.142	0.517	0.255	0.241	0.826086956521739	MYC	0.000669412858590775	LUAD
519	NF2_NF2	23	0.204	0.35	0.126	0.568	0.078	0.799721178962311	-0.239	0.272	0.412	0.051	0.389	0.066	-0.130434782608696	NF2	0.000669412858590775	LUAD
520	NFKB1_NFKBP65PS536	23	0.504	0.014	0.314	0.145	0.19	0.467653373843218	-0.022	0.921	0.262	0.227	0.354	0.098	-0.130434782608696	NFKB1	0.00627251441210487	LUAD
521	NOTCH1_NOTCH1	23	-0.257	0.236	0.256	0.238	-0.513	0.0970553515400994	0.302	0.161	0.031	0.889	0.29	0.18	-0.347826086956522	NOTCH1	0.121637488265297	LUAD
522	PARK7_DJ1	23	0.255	0.241	0.136	0.536	0.119	0.695188790749071	0.597	0.003	0.501	0.015	0.618	0.002	-0.0434782608695652	PARK7	0.00318730707782998	LUAD
523	PARK7_DJ1.1	23	0.255	0.241	0.136	0.536	0.119	0.695188790749071	0.597	0.003	0.501	0.015	0.618	0.002	-0.0434782608695652	PARK7	0.00318730707782998	LUAD
524	PCNA_PCNA	23	0.533	0.009	0.239	0.272	0.294	0.267544168272531	0.084	0.702	0.339	0.113	0.489	0.018	0	PCNA	0.000669412858590775	LUAD
525	PDK1_PDK1PS241	23	-0.331	0.123	-0.52	0.011	0.189	0.462413706233945	-0.337	0.116	0.124	0.573	0.304	0.158	0.347826086956522	PDK1	0.0890206615956383	LUAD
526	PEA15_PEA15	23	0.541	0.008	0.635	0.001	-0.094	0.648430476244029	0.219	0.315	0.181	0.409	0.323	0.133	0.826086956521739	PEA15	0.000669412858590775	LUAD
527	PEA15_PEA15.1	23	0.541	0.008	0.635	0.001	-0.094	0.648430476244029	0.219	0.315	0.181	0.409	0.323	0.133	0.826086956521739	PEA15	0.000669412858590775	LUAD
528	PGR_PR	23	-0.319	0.138	-0.281	0.195	-0.038	0.894924547068943	0.338	0.115	-0.28	0.195	-0.278	0.199	0.260869565217391	PGR	0.229264874009071	LUAD
529	PIK3CA_PI3KP110ALPHA	23	0.344	0.108	0.329	0.126	0.015	0.957339275880655	0.555	0.006	0.582	0.004	0.562	0.005	0.304347826086957	PIK3CA	0.00863677199488988	LUAD
530	PRKAA1_AMPKALPHA	23	0.331	0.123	0.306	0.156	0.025	0.929885068180748	0.153	0.487	0.6	0.002	0.108	0.622	0.478260869565217	PRKAA1	0.000669412858590775	LUAD
531	PRKAA1_AMPKPT172	23	0.379	0.075	-0.214	0.328	0.593	0.0513244832899866	0.16	0.466	0.6	0.002	0.108	0.622	0.478260869565217	PRKAA1	0.000669412858590775	LUAD
532	PRKCA_PKCALPHA	23	0.677	0	0.657	0.001	0.02	0.909267953095741	0.549	0.007	0.592	0.003	0.501	0.015	0.521739130434783	PRKCA	0.174554517578519	LUAD
533	PRKCA_PKCALPHAPS657	23	0.758	0	0.674	0	0.084	0.583328416350254	0.52	0.011	0.592	0.003	0.501	0.015	0.521739130434783	PRKCA	0.174554517578519	LUAD
534	PRKCD_PKCDELTAPS664	23	0.006	0.978	0.289	0.181	-0.283	0.356672569873453	0.033	0.882	-0.075	0.735	-0.193	0.378	-0.521739130434783	PRKCD	0.0106842804102125	LUAD
535	PTEN_PTEN	23	0.45	0.031	0.457	0.028	-0.00700000000000001	0.977767861728229	0.31	0.15	0.298	0.167	0.222	0.31	-0.217391304347826	PTEN	0.000669412858590775	LUAD
536	PXN_PAXILLIN	23	-0.159	0.469	-0.066	0.765	-0.093	0.765634054539764	-0.217	0.319	-0.07	0.751	-0.343	0.109	-0.0434782608695652	PXN	0.00167072397237325	LUAD
537	RAD50_RAD50	23	0.083	0.706	0.185	0.397	-0.102	0.742335802643769	-0.219	0.316	0.624	0.001	0.573	0.004	-0.260869565217391	RAD50	0.00659992717685018	LUAD
538	RAD51_RAD51	23	0.364	0.088	0.298	0.167	0.066	0.814571108529403	-0.281	0.194	-0.119	0.589	-0.188	0.392	-0.652173913043478	RAD51	0.199577238853489	LUAD
539	RAF1_CRAF	23	-0.038	0.863	0.146	0.506	-0.184	0.558386308851525	-0.159	0.468	0.527	0.01	0.122	0.579	-0.521739130434783	RAF1	0.000669412858590775	LUAD
540	RAF1_CRAFPS338	23	0.16	0.467	-0.319	0.139	0.479	0.119806093034904	-0.006	0.977	0.527	0.01	0.122	0.579	-0.521739130434783	RAF1	0.000669412858590775	LUAD
541	RB1_RBPS807S811	23	-0.253	0.245	0.035	0.874	-0.288	0.353128254827785	-0.006	0.978	0.195	0.372	0.149	0.498	-0.304347826086957	RB1	0.0429892219671415	LUAD
542	RPS6_S6	23	-0.256	0.239	-0.403	0.057	0.147	0.600940791935107	-0.084	0.703	0.359	0.093	0.407	0.054	-0.652173913043478	RPS6	0.0114838257340107	LUAD
543	RPS6_S6PS235S236	23	-0.581	0.004	-0.388	0.067	-0.193	0.420885052455249	-0.036	0.871	0.359	0.093	0.407	0.054	-0.652173913043478	RPS6	0.0114838257340107	LUAD
544	RPS6_S6PS240S244	23	-0.633	0.001	-0.435	0.038	-0.198	0.375308963870993	-0.068	0.756	0.359	0.093	0.407	0.054	-0.652173913043478	RPS6	0.0114838257340107	LUAD
545	RPS6KB1_P70S6K	23	0.722	0	0.488	0.018	0.234	0.231486738223036	0.539	0.008	0.75	0	0.5	0.015	0.695652173913043	RPS6KB1	0.000669412858590775	LUAD
546	RPS6KB1_P70S6KPT389	23	-0.105	0.634	-0.251	0.249	0.146	0.632797763050692	-0.034	0.877	0.75	0	0.5	0.015	0.695652173913043	RPS6KB1	0.000669412858590775	LUAD
547	RPS6KB1_P90RSKPT359S363	23	0.085	0.699	0.223	0.306	-0.138	0.654300970053937	0.064	0.771	0.75	0	0.5	0.015	0.695652173913043	RPS6KB1	0.000669412858590775	LUAD
548	SERPINE1_PAI1	23	0.567	0.005	0.493	0.017	0.074	0.744462376824573	-0.008	0.971	0.312	0.147	-0.021	0.923	0.391304347826087	SERPINE1	0.0333341739197916	LUAD
549	SERPINE1_PAI1.1	23	0.567	0.005	0.493	0.017	0.074	0.744462376824573	-0.008	0.971	0.312	0.147	-0.021	0.923	0.391304347826087	SERPINE1	0.0333341739197916	LUAD
550	SHC1_SHCPY317	23	-0.247	0.257	-0.322	0.134	0.075	0.796224497912463	0.199	0.362	0.645	0.001	0.248	0.254	0.826086956521739	SHC1	0.00287086441035598	LUAD
551	SMAD1_SMAD1	23	0.814	0	0.569	0.005	0.245	0.119198928332837	0.231	0.288	0.333	0.121	0.331	0.123	-0.0434782608695652	SMAD1	0.000669412858590775	LUAD
552	SMAD3_SMAD3	23	0.041	0.853	-0.083	0.708	0.124	0.694466929635449	-0.079	0.721	0.17	0.437	-0.015	0.944	-0.304347826086957	SMAD3	0.000669412858590775	LUAD
553	SMAD4_SMAD4	23	0.444	0.034	0.506	0.014	-0.062	0.799948579279391	0.625	0.001	0.666	0.001	0.506	0.014	-0.434782608695652	SMAD4	0.000669412858590775	LUAD
554	SRC_SRC	23	0.713	0	0.438	0.036	0.275	0.180491089241694	0.378	0.075	0.58	0.004	0.14	0.524	0.260869565217391	SRC	0.00720201718718893	LUAD
555	SRC_SRCPY416	23	0.392	0.064	0.3	0.165	0.092	0.740716182152937	0.19	0.384	0.58	0.004	0.14	0.524	0.260869565217391	SRC	0.00720201718718893	LUAD
556	SRC_SRCPY527	23	0.394	0.063	0.345	0.107	0.049	0.85752925114521	0.419	0.047	0.58	0.004	0.14	0.524	0.260869565217391	SRC	0.00720201718718893	LUAD
557	STAT3_STAT3PY705	23	0.34	0.112	0.021	0.924	0.319	0.292193760635764	0.07	0.75	0.438	0.037	0.362	0.09	0.478260869565217	STAT3	0.000669412858590775	LUAD
558	STAT5A_STAT5ALPHA	23	0.502	0.015	0.197	0.368	0.305	0.265158261458323	0.08	0.717	-0.203	0.354	-0.519	0.011	0.478260869565217	STAT5A	0.027739897105972	LUAD
559	STK11_LKB1	23	-0.401	0.058	-0.046	0.834	-0.355	0.230958108614011	0.125	0.571	0.233	0.285	-0.042	0.849	-0.304347826086957	STK11	0.0169722536694767	LUAD
560	STMN1_STATHMIN	23	0.71	0	0.55	0.007	0.16	0.395309353679349	-0.073	0.74	0.033	0.881	-0.142	0.519	-0.0869565217391304	STMN1	0.000669412858590775	LUAD
561	SYK_SYK	23	0.436	0.038	0.434	0.039	0.002	0.993776056392363	-0.153	0.485	0.098	0.657	0.072	0.745	-0.478260869565217	SYK	0.0173971973597856	LUAD
562	TP53_P53	23	-0.006	0.977	-0.168	0.445	0.162	0.604895624390954	-0.239	0.272	0.439	0.036	0.428	0.042	-0.695652173913043	TP53	0.013265888372529	LUAD
563	TP53BP1_53BP1	23	0.463	0.026	0.497	0.016	-0.034	0.888862208105822	0.124	0.572	0.468	0.024	0.085	0.7	-0.652173913043478	TP53BP1	0.0134169742821442	LUAD
564	TSC2_TUBERIN	23	-0.002	0.992	0.173	0.431	-0.175	0.576191377516506	0.323	0.133	0.525	0.01	0.331	0.123	0.260869565217391	TSC2	0.0125831829719443	LUAD
565	XRCC1_XRCC1	23	0.124	0.572	0.272	0.21	-0.148	0.625411582770645	0.235	0.281	0.557	0.006	-0.176	0.423	-0.173913043478261	XRCC1	0.0151224284817227	LUAD
566	XRCC5_KU80	23	-0.025	0.91	-0.112	0.611	0.087	0.78209198669342	0.101	0.648	0.707	0	0.277	0.201	0.0434782608695652	XRCC5	0.00542488284763948	LUAD
567	YAP1_YAP	23	0.361	0.091	-0.057	0.795	0.418	0.168853239048965	-0.012	0.955	0.666	0.001	0.683	0	0.260869565217391	YAP1	0.000669412858590775	LUAD
568	YAP1_YAPPS127	23	0.608	0.002	0.105	0.635	0.503	0.0576321441642942	0.25	0.249	0.666	0.001	0.683	0	0.260869565217391	YAP1	0.000669412858590775	LUAD
569	YBX1_YB1	23	-0.013	0.952	0.164	0.454	-0.177	0.572446891693218	0.189	0.388	0.483	0.019	-0.011	0.959	0.0434782608695652	YBX1	0.00385220745805497	LUAD
570	YBX1_YB1.1	23	-0.013	0.952	0.164	0.454	-0.177	0.572446891693218	0.189	0.388	0.483	0.019	-0.011	0.959	0.0434782608695652	YBX1	0.00385220745805497	LUAD
571	YBX1_YB1PS102	23	-0.084	0.703	0.215	0.324	-0.299	0.338605155348825	0.036	0.87	0.483	0.019	-0.011	0.959	0.0434782608695652	YBX1	0.00385220745805497	LUAD
572	YWHAE_1433EPSILON	23	0.299	0.165	0.217	0.321	0.082	0.781002533813874	0.322	0.133	0.519	0.011	0.284	0.189	-0.739130434782609	YWHAE	0.000669412858590775	LUAD
573	ACACA_ACC1	82	0.423	0	0.541	0	-0.118	0.33239110372999	0.42	0	0.424	0	0.626	0	0.0121951219512195	ACACA	0.0468235698020137	LUSC
574	ACACA_ACCPS79	82	0.472	0	0.637	0	-0.165	0.130706881810122	0.446	0	0.424	0	0.626	0	0.0121951219512195	ACACA	0.0468235698020137	LUSC
575	ACACB_ACCPS79	82	-0.101	0.367	-0.003	0.977	-0.098	0.536514597910763	0.082	0.462	0.106	0.342	0.12	0.284	0.207317073170732	ACACB	0.335301133846257	LUSC
576	AKT1_AKT	82	0.121	0.278	0.065	0.563	0.056	0.722498151107903	-0.048	0.665	0.6	0	0.389	0	-0.048780487804878	AKT1	0.000663301479373037	LUSC
577	AKT1_AKTPS473	82	0.241	0.029	0.086	0.442	0.155	0.315758534146805	0.055	0.625	0.6	0	0.389	0	-0.048780487804878	AKT1	0.000663301479373037	LUSC
578	AKT1_AKTPT308	82	0.213	0.055	0.069	0.536	0.144	0.354887727201438	0.092	0.413	0.6	0	0.389	0	-0.048780487804878	AKT1	0.000663301479373037	LUSC
579	AKT1S1_PRAS40PT246	82	0.154	0.166	0.043	0.701	0.111	0.480673609096457	0.106	0.343	0.472	0	0.384	0	0	AKT1S1	0.000663301479373037	LUSC
580	AKT2_AKT	82	-0.062	0.58	-0.032	0.775	-0.03	0.8501094087213	-0.126	0.26	0.699	0	0.608	0	0.414634146341463	AKT2	0.00193653051561598	LUSC
581	AKT2_AKTPT308	82	0.433	0	0.372	0.001	0.061	0.647098320514606	0.271	0.014	0.699	0	0.608	0	0.414634146341463	AKT2	0.00193653051561598	LUSC
582	AKT2_AKTPS473	82	0.446	0	0.385	0	0.061	0.642865849434036	0.298	0.007	0.699	0	0.608	0	0.414634146341463	AKT2	0.00193653051561598	LUSC
583	AKT3_AKTPS473	82	0.04	0.724	0.053	0.635	-0.013	0.934740591625314	0.036	0.75	0.15	0.18	0.17	0.126	0.439024390243902	AKT3	0.221172485436378	LUSC
584	AKT3_AKTPT308	82	-0.046	0.685	-0.05	0.656	0.004	0.97989727183851	0.044	0.692	0.15	0.18	0.17	0.126	0.439024390243902	AKT3	0.221172485436378	LUSC
585	AKT3_AKT	82	-0.055	0.625	-0.046	0.684	-0.009	0.954776899382484	-0.164	0.14	0.15	0.18	0.17	0.126	0.439024390243902	AKT3	0.221172485436378	LUSC
586	AR_AR	82	0.572	0	0.674	0	-0.102	0.292334706672248	0.12	0.283	0.136	0.224	0.145	0.195	-0.170731707317073	AR	NA	LUSC
587	ASNS_ASNS	82	0.745	0	0.733	0	0.012	0.868006953711615	0.306	0.005	0.337	0.002	0.284	0.01	0.439024390243902	ASNS	0.05514584842486	LUSC
588	ATM_ATM	82	0.405	0	0.419	0	-0.014	0.915597024485898	0.14	0.21	0.288	0.009	0.379	0	0	ATM	0.0749516042679217	LUSC
589	BAK1_BAK	82	0.156	0.161	0.144	0.196	0.012	0.93849956488362	-0.05	0.657	0.232	0.036	0.214	0.054	0.0365853658536585	BAK1	0.000663301479373037	LUSC
590	BAX_BAX	82	0.479	0	0.208	0.06	0.271	0.0509231684792057	0.303	0.006	0.358	0.001	0.029	0.798	0.0121951219512195	BAX	0.000663301479373037	LUSC
591	BCL2_BCL2	82	0.792	0	0.778	0	0.014	0.818601646246964	0.472	0	0.586	0	0.563	0	-0.182926829268293	BCL2	0.000663301479373037	LUSC
592	BCL2L1_BCLXL	82	0.421	0	0.342	0.002	0.079	0.560785717734537	0.005	0.962	0.449	0	0.374	0.001	0.585365853658537	BCL2L1	0.000663301479373037	LUSC
593	BCL2L11_BIM	82	0.563	0	0.575	0	-0.012	0.911193970775434	0.251	0.023	0.224	0.043	0.332	0.002	0.390243902439024	BCL2L11	0.000663301479373037	LUSC
594	BECN1_BECLIN	82	0.194	0.08	0.215	0.053	-0.021	0.890438299312957	0.014	0.901	0.627	0	0.56	0	0.0365853658536585	BECN1	0.000663301479373037	LUSC
595	BID_BID	82	0.12	0.282	0.105	0.347	0.015	0.923930487068323	0.068	0.546	0.407	0	0.397	0	0.207317073170732	BID	0.00703047319227401	LUSC
596	BIRC2_CIAP	82	0.285	0.01	0.233	0.035	0.052	0.726020973636353	0.095	0.396	0.379	0	0.4	0	0	BIRC2	0.000663301479373037	LUSC
597	CASP7_CASPASE7CLEAVEDD198	82	0.308	0.005	0.288	0.009	0.02	0.890275636756346	0.144	0.196	0.377	0	0.363	0.001	-0.341463414634146	CASP7	0.000663301479373037	LUSC
598	CAV1_CAVEOLIN1	82	0.49	0	0.504	0	-0.014	0.9069725530078	-0.088	0.433	0.055	0.621	0.036	0.751	0.353658536585366	CAV1	0.000663301479373037	LUSC
599	CCNB1_CYCLINB1	82	0.745	0	0.752	0	-0.00700000000000001	0.920304547112616	0.087	0.439	0.188	0.091	0.189	0.089	-0.658536585365854	CCNB1	0.0507442161916868	LUSC
600	CCND1_CYCLIND1	82	0.38	0	0.367	0.001	0.013	0.924352994385581	0.198	0.075	0.475	0	0.524	0	0.317073170731707	CCND1	0.026086294698873	LUSC
601	CCNE1_CYCLINE1	82	0.761	0	0.722	0	0.039	0.58549095556477	0.385	0	0.465	0	0.533	0	0.439024390243902	CCNE1	0.192426173212021	LUSC
602	CDH1_ECADHERIN	82	0.257	0.02	0.219	0.048	0.038	0.800108464091706	0.189	0.089	0.314	0.004	0.3	0.006	-0.109756097560976	CDH1	0.0111647375521645	LUSC
603	CDH2_NCADHERIN	82	0.173	0.121	0.206	0.064	-0.033	0.82965012100295	-0.015	0.894	0.069	0.537	0.1	0.373	-0.0365853658536585	CDH2	0.963074758031675	LUSC
604	CDH3_PCADHERIN	82	0.225	0.042	0.226	0.041	-0.001	0.994716755078292	0.155	0.164	0.18	0.106	0.178	0.11	-0.109756097560976	CDH3	0.114890025177507	LUSC
605	CDKN1B_P27	82	0.364	0.001	0.384	0	-0.02	0.883803921608518	-0.204	0.066	0.255	0.021	0.246	0.026	0.5	CDKN1B	0.000663301479373037	LUSC
606	CDKN1B_P27PT157	82	0.089	0.428	-0.021	0.85	0.11	0.488408314299246	-0.025	0.826	0.255	0.021	0.246	0.026	0.5	CDKN1B	0.000663301479373037	LUSC
607	CHEK1_CHK1	82	0.005	0.965	0.076	0.499	-0.071	0.65476628360099	0.057	0.611	0.511	0	0.424	0	-0.0609756097560976	CHEK1	0.121416233452103	LUSC
608	CHEK1_CHK1PS345	82	-0.179	0.107	-0.233	0.035	0.054	0.72294092217241	-0.101	0.368	0.511	0	0.424	0	-0.0609756097560976	CHEK1	0.121416233452103	LUSC
609	CHEK2_CHK2	82	0.724	0	0.75	0	-0.026	0.72037915238325	0.498	0	0.478	0	0.477	0	0.439024390243902	CHEK2	0.0680723797828618	LUSC
610	CHEK2_CHK2PT68	82	0.342	0.002	0.336	0.002	0.006	0.966015672331366	0.198	0.074	0.478	0	0.477	0	0.439024390243902	CHEK2	0.0680723797828618	LUSC
611	CLDN7_CLAUDIN7	82	0.644	0	0.671	0	-0.027	0.764905802076803	0.098	0.38	-0.11	0.324	-0.133	0.233	-0.548780487804878	CLDN7	0.00160263498828798	LUSC
612	COL6A1_COLLAGENVI	82	0.051	0.646	-0.009	0.936	0.06	0.705895675560531	-0.019	0.864	0.056	0.616	0.063	0.574	-0.402439024390244	COL6A1	0.0498685711025394	LUSC
613	CTNNB1_BETACATENIN	82	0.207	0.062	-0.043	0.703	0.25	0.111729564106253	0.217	0.05	0.135	0.227	0.024	0.828	-0.853658536585366	CTNNB1	0.000663301479373037	LUSC
614	DVL3_DVL3	82	0.029	0.796	-0.038	0.738	0.067	0.67356914524174	0.019	0.864	0.72	0	0.62	0	1.39024390243902	DVL3	0.0136327362656235	LUSC
615	EEF2_EEF2	82	0.251	0.023	0.203	0.067	0.048	0.750376235441272	0.22	0.047	0.544	0	0.514	0	-0.390243902439024	EEF2	0.00203184246089594	LUSC
616	EEF2K_EEF2K	82	0.214	0.054	0.048	0.67	0.166	0.287248746931918	0.208	0.06	0.347	0.001	0.308	0.005	-0.0853658536585366	EEF2K	0.0148070780088173	LUSC
617	EGFR_EGFR	82	0.608	0	0.637	0	-0.029	0.765936528712947	0.523	0	0.375	0.001	0.429	0	0.365853658536585	EGFR	0.123975979022805	LUSC
618	EGFR_EGFRPY1068	82	0.398	0	0.389	0	0.00900000000000001	0.946638845271006	0.492	0	0.375	0.001	0.429	0	0.365853658536585	EGFR	0.123975979022805	LUSC
619	EGFR_EGFRPY1173	82	-0.009	0.936	0.027	0.81	-0.036	0.820968664397258	0.231	0.037	0.375	0.001	0.429	0	0.365853658536585	EGFR	0.123975979022805	LUSC
620	EIF4E_EIF4E	82	0.397	0	0.386	0	0.011	0.934925014693055	0.404	0	0.425	0	0.542	0	-0.573170731707317	EIF4E	0.000663301479373037	LUSC
621	EIF4EBP1_4EBP1	82	0.699	0	0.725	0	-0.026	0.74018264156722	0.47	0	0.637	0	0.696	0	0.195121951219512	EIF4EBP1	0.000663301479373037	LUSC
622	EIF4EBP1_4EBP1.1	82	0.699	0	0.725	0	-0.026	0.74018264156722	0.47	0	0.637	0	0.696	0	0.195121951219512	EIF4EBP1	0.000663301479373037	LUSC
623	EIF4EBP1_4EBP1PS65	82	0.457	0	0.427	0	0.03	0.814698524260268	0.336	0.002	0.637	0	0.696	0	0.195121951219512	EIF4EBP1	0.000663301479373037	LUSC
624	EIF4EBP1_4EBP1PT37T46	82	0.562	0	0.594	0	-0.0319999999999999	0.762551548467271	0.519	0	0.637	0	0.696	0	0.195121951219512	EIF4EBP1	0.000663301479373037	LUSC
625	ERBB2_HER2	82	0.332	0.002	0.199	0.073	0.133	0.367508753529092	0.089	0.424	0.057	0.613	0.188	0.091	0.0609756097560976	ERBB2	0.0201563284560335	LUSC
626	ERBB2_HER2PY1248	82	0.042	0.711	-0.044	0.695	0.086	0.58862086087141	0.024	0.828	0.057	0.613	0.188	0.091	0.0609756097560976	ERBB2	0.0201563284560335	LUSC
627	ERBB3_HER3PY1298	82	-0.016	0.886	-0.005	0.963	-0.011	0.944876392094901	-0.123	0.271	0.138	0.215	0.077	0.491	0.292682926829268	ERBB3	0.0526057199111868	LUSC
628	ERBB3_HER3	82	0.361	0.001	0.345	0.001	0.016	0.908542620160876	-0.081	0.47	0.138	0.215	0.077	0.491	0.292682926829268	ERBB3	0.0526057199111868	LUSC
629	ERRFI1_MIG6	82	0.459	0	0.475	0	-0.016	0.897663548731793	-0.012	0.912	0.096	0.392	0.095	0.397	-0.317073170731707	ERRFI1	0.000663301479373037	LUSC
630	ERRFI1_MIG6.1	82	0.459	0	0.475	0	-0.016	0.897663548731793	-0.012	0.912	0.096	0.392	0.095	0.397	-0.317073170731707	ERRFI1	0.000663301479373037	LUSC
631	ESR1_ERALPHA	82	0.369	0.001	0.359	0.001	0.01	0.942244406689395	0.007	0.951	-0.003	0.978	-0.01	0.932	-0.0975609756097561	ESR1	0.731420308803379	LUSC
632	ESR1_ERALPHAPS118	82	-0.056	0.619	-0.004	0.971	-0.052	0.743529174021762	0.014	0.899	-0.003	0.978	-0.01	0.932	-0.0975609756097561	ESR1	0.731420308803379	LUSC
633	FN1_FIBRONECTIN	82	0.45	0	0.447	0	0.003	0.981169738758982	0.16	0.15	0.196	0.078	0.224	0.043	-0.0731707317073171	FN1	0.0512407132515105	LUSC
634	FOXO3_FOXO3A	82	-0.063	0.574	-0.045	0.69	-0.018	0.909664128770579	0.203	0.067	0.227	0.04	0.148	0.186	-0.109756097560976	FOXO3	0.000663301479373037	LUSC
635	GAB2_GAB2	82	0.659	0	0.612	0	0.047	0.619841945633124	0.006	0.955	0.033	0.768	0.055	0.622	0.0975609756097561	GAB2	0.16953096429378	LUSC
636	GATA3_GATA3	82	0.474	0	0.634	0	-0.16	0.143330744360382	0.144	0.197	0.14	0.208	0.163	0.143	-0.24390243902439	GATA3	0.404280430186706	LUSC
637	GSK3A_GSK3ALPHABETAPS21S9	82	0.293	0.007	0.206	0.063	0.087	0.559502350645342	0.056	0.62	0.628	0	0.604	0	0.170731707317073	GSK3A	0.000663301479373037	LUSC
638	GSK3A_GSK3ALPHABETA	82	0.124	0.269	0.158	0.156	-0.034	0.827394566123946	-0.04	0.724	0.628	0	0.604	0	0.170731707317073	GSK3A	0.000663301479373037	LUSC
639	GSK3B_GSK3ALPHABETA	82	0.307	0.005	0.373	0.001	-0.066	0.638843677586943	0.249	0.024	0.703	0	0.623	0	0.817073170731707	GSK3B	0.00257965821307923	LUSC
640	GSK3B_GSK3ALPHABETAPS21S9	82	0.346	0.001	0.306	0.005	0.04	0.778440053629862	0.114	0.307	0.703	0	0.623	0	0.817073170731707	GSK3B	0.00257965821307923	LUSC
641	HSPA1A_HSP70	82	-0.001	0.992	-0.042	0.707	0.041	0.796533187323196	-0.091	0.416	0.116	0.301	0.177	0.111	0.0853658536585366	HSPA1A	NA	LUSC
642	IGFBP2_IGFBP2	82	0.855	0	0.789	0	0.066	0.196130579726149	-0.201	0.07	-0.207	0.063	-0.197	0.076	-0.0853658536585366	IGFBP2	0.000663301479373037	LUSC
643	INPP4B_INPP4B	82	0.577	0	0.556	0	0.0209999999999999	0.845873192823748	0.039	0.729	0.166	0.136	0.166	0.137	-0.609756097560976	INPP4B	0.29912433273413	LUSC
644	IRS1_IRS1	82	0.331	0.002	0.392	0	-0.061	0.659022146968026	0.117	0.295	0.268	0.015	0.285	0.009	-0.170731707317073	IRS1	0.000663301479373037	LUSC
645	ITGA2_CD49B	82	0.638	0	0.641	0	-0.003	0.974550948922457	0.155	0.164	0.118	0.292	0.186	0.094	-0.573170731707317	ITGA2	0.135898245565521	LUSC
646	JUN_CJUNPS73	82	0.347	0.001	0.242	0.029	0.105	0.469316995812912	0.046	0.68	0.239	0.031	0.215	0.052	-0.268292682926829	JUN	NA	LUSC
647	KDR_VEGFR2	82	-0.003	0.98	-0.068	0.543	0.065	0.6824081815672	0.012	0.916	-0.058	0.605	-0.182	0.101	-0.146341463414634	KDR	0.25724774840079	LUSC
648	KIT_CKIT	82	0.751	0	0.759	0	-0.00800000000000001	0.906904143984337	0.056	0.615	0.029	0.799	0.025	0.827	-0.158536585365854	KIT	0.777068328251552	LUSC
649	LCK_LCK	82	0.547	0	0.547	0	0	1	-0.03	0.786	0.069	0.536	0.033	0.768	-0.341463414634146	LCK	0.179315716016373	LUSC
650	MAP2K1_MEK1	82	0.538	0	0.478	0	0.06	0.610927827276911	0.319	0.003	0.553	0	0.552	0	-0.121951219512195	MAP2K1	0.000663301479373037	LUSC
651	MAP2K1_MEK1PS217S221	82	0.287	0.009	0.292	0.008	-0.005	0.972638532466432	0.138	0.217	0.553	0	0.552	0	-0.121951219512195	MAP2K1	0.000663301479373037	LUSC
652	MAPK1_ERK2	82	0.311	0.005	0.129	0.249	0.182	0.227718401973982	0.351	0.001	0.664	0	0.595	0	0.365853658536585	MAPK1	0.000663301479373037	LUSC
653	MAPK1_MAPKPT202Y204	82	-0.059	0.599	-0.038	0.733	-0.021	0.89474774934402	-0.128	0.251	0.664	0	0.595	0	0.365853658536585	MAPK1	0.000663301479373037	LUSC
654	MAPK14_P38MAPK	82	0.298	0.006	0.208	0.061	0.09	0.545259086800657	0.021	0.853	0.52	0	0.508	0	0.0731707317073171	MAPK14	0.000663301479373037	LUSC
655	MAPK14_P38PT180Y182	82	0.072	0.52	0.034	0.761	0.038	0.81069596831211	0.01	0.927	0.52	0	0.508	0	0.0731707317073171	MAPK14	0.000663301479373037	LUSC
656	MAPK3_MAPKPT202Y204	82	-0.048	0.666	0.009	0.935	-0.057	0.719989385127952	0.014	0.901	0.412	0	0.34	0.002	0.0853658536585366	MAPK3	0.000663301479373037	LUSC
657	MAPK8_JNKPT183Y185	82	0.054	0.629	0.172	0.122	-0.118	0.451965976736659	0.044	0.696	0.392	0	0.445	0	-0.195121951219512	MAPK8	0.000663301479373037	LUSC
658	MAPK9_JNK2	82	0.53	0	0.432	0	0.098	0.421881398224948	0.35	0.001	0.673	0	0.513	0	-0.51219512195122	MAPK9	0.000663301479373037	LUSC
659	MET_CMETPY1235	82	0.058	0.606	0.166	0.136	-0.108	0.491386961443678	-0.026	0.819	0.331	0.002	0.333	0.002	0.353658536585366	MET	0.057276989400555	LUSC
660	MRE11A_MRE11	82	-0.132	0.236	-0.12	0.282	-0.012	0.938912729117574	-0.106	0.344	0.548	0	0.446	0	-0.0609756097560976	MRE11A	0.0143441063002143	LUSC
661	MYC_CMYC	82	0.116	0.3	0.008	0.944	0.108	0.495197796380254	0.039	0.728	0.27	0.014	0.246	0.026	0.792682926829268	MYC	0.000663301479373037	LUSC
662	NF2_NF2	82	0.5	0	0.51	0	-0.01	0.932765299786902	0.23	0.037	0.451	0	0.523	0	0.475609756097561	NF2	0.00657753541035295	LUSC
663	NFKB1_NFKBP65PS536	82	-0.023	0.84	-0.201	0.07	0.178	0.2559045761566	-0.033	0.768	0.52	0	0.479	0	-0.597560975609756	NFKB1	0.0111546813152085	LUSC
664	NOTCH1_NOTCH1	82	0.464	0	0.38	0	0.084	0.520108084536019	0.249	0.024	0.249	0.024	0.313	0.004	-0.268292682926829	NOTCH1	0.107956573053097	LUSC
665	PARK7_DJ1	82	0.443	0	0.34	0.002	0.103	0.443731446447763	0.308	0.005	0.426	0	0.534	0	-0.317073170731707	PARK7	0.000663301479373037	LUSC
666	PARK7_DJ1.1	82	0.443	0	0.34	0.002	0.103	0.443731446447763	0.308	0.005	0.426	0	0.534	0	-0.317073170731707	PARK7	0.000663301479373037	LUSC
667	PCNA_PCNA	82	0.585	0	0.472	0	0.113	0.322574453538459	0.292	0.008	0.494	0	0.539	0	0.341463414634146	PCNA	0.000663301479373037	LUSC
668	PDK1_PDK1PS241	82	-0.225	0.042	-0.23	0.038	0.005	0.973563113933465	0.024	0.83	0.179	0.108	0.127	0.257	0.231707317073171	PDK1	0.0601461807696734	LUSC
669	PEA15_PEA15	82	0.15	0.178	0.277	0.012	-0.127	0.402193163283615	0.054	0.63	0.31	0.005	0.253	0.022	0.536585365853659	PEA15	0.000663301479373037	LUSC
670	PEA15_PEA15.1	82	0.15	0.178	0.277	0.012	-0.127	0.402193163283615	0.054	0.63	0.31	0.005	0.253	0.022	0.536585365853659	PEA15	0.000663301479373037	LUSC
671	PGR_PR	82	0.107	0.338	0.038	0.736	0.069	0.662744282836221	0.035	0.756	-0.054	0.633	-0.064	0.566	-0.0609756097560976	PGR	0.314632770131462	LUSC
672	PIK3CA_PI3KP110ALPHA	82	0.571	0	0.553	0	0.0179999999999999	0.868650372055376	0.426	0	0.711	0	0.695	0	1.3780487804878	PIK3CA	0.0304343559211263	LUSC
673	PRKAA1_AMPKALPHA	82	0.251	0.023	0.284	0.01	-0.033	0.823212486816759	0	1	0.538	0	0.421	0	0.804878048780488	PRKAA1	0.000663301479373037	LUSC
674	PRKAA1_AMPKPT172	82	-0.041	0.714	-0.076	0.497	0.035	0.825287177674594	-0.093	0.406	0.538	0	0.421	0	0.804878048780488	PRKAA1	0.000663301479373037	LUSC
675	PRKCA_PKCALPHA	82	0.335	0.002	0.309	0.005	0.026	0.855326212327552	-0.134	0.229	0.071	0.527	0.092	0.411	0.304878048780488	PRKCA	0.183919651131755	LUSC
676	PRKCA_PKCALPHAPS657	82	0.382	0	0.285	0.009	0.097	0.492185805586038	-0.123	0.271	0.071	0.527	0.092	0.411	0.304878048780488	PRKCA	0.183919651131755	LUSC
677	PRKCD_PKCDELTAPS664	82	0.396	0	0.399	0	-0.003	0.98213449162491	0.098	0.382	0.409	0	0.378	0	-0.865853658536585	PRKCD	0.00835573544736056	LUSC
678	PTEN_PTEN	82	0.409	0	0.422	0	-0.013	0.921332440868253	0.384	0	0.729	0	0.655	0	-0.536585365853659	PTEN	0.00659105979980296	LUSC
679	PXN_PAXILLIN	82	0.115	0.304	0.001	0.99	0.114	0.471715517948363	-0.091	0.414	0.282	0.01	0.301	0.006	0.134146341463415	PXN	0.0115633100648127	LUSC
680	RAD50_RAD50	82	0.295	0.007	0.252	0.022	0.043	0.770160470493869	0.059	0.596	0.461	0	0.407	0	-0.646341463414634	RAD50	0.00644409486157395	LUSC
681	RAD51_RAD51	82	0.267	0.015	0.242	0.029	0.025	0.866570542217145	0.156	0.161	0.398	0	0.433	0	-0.182926829268293	RAD51	0.11795511771918	LUSC
682	RAF1_CRAF	82	0.274	0.013	0.224	0.043	0.05	0.737541640753571	0.25	0.024	0.668	0	0.553	0	-0.780487804878049	RAF1	0.000663301479373037	LUSC
683	RAF1_CRAFPS338	82	-0.138	0.217	-0.184	0.098	0.046	0.766574685673675	-0.026	0.82	0.668	0	0.553	0	-0.780487804878049	RAF1	0.000663301479373037	LUSC
684	RB1_RBPS807S811	82	0.218	0.049	0.234	0.035	-0.016	0.915603050939581	0.24	0.03	0.149	0.181	0.126	0.261	-0.597560975609756	RB1	0.0478346569571424	LUSC
685	RPS6_S6	82	-0.031	0.779	-0.013	0.909	-0.018	0.909883023457887	-0.033	0.769	0.575	0	0.621	0	-0.463414634146341	RPS6	0.00220226473541165	LUSC
686	RPS6_S6PS235S236	82	-0.287	0.009	-0.246	0.026	-0.041	0.781445429993256	-0.093	0.406	0.575	0	0.621	0	-0.463414634146341	RPS6	0.00220226473541165	LUSC
687	RPS6_S6PS240S244	82	-0.277	0.012	-0.273	0.013	-0.004	0.97830309905871	-0.113	0.312	0.575	0	0.621	0	-0.463414634146341	RPS6	0.00220226473541165	LUSC
688	RPS6KB1_P70S6K	82	0.583	0	0.545	0	0.0379999999999999	0.726029663204416	0.438	0	0.534	0	0.517	0	0.304878048780488	RPS6KB1	0.000663301479373037	LUSC
689	RPS6KB1_P70S6KPT389	82	-0.046	0.684	-0.03	0.791	-0.016	0.919783831550925	-0.089	0.424	0.534	0	0.517	0	0.304878048780488	RPS6KB1	0.000663301479373037	LUSC
690	RPS6KB1_P90RSKPT359S363	82	-0.231	0.036	-0.213	0.055	-0.018	0.905277921524659	-0.15	0.179	0.534	0	0.517	0	0.304878048780488	RPS6KB1	0.000663301479373037	LUSC
691	SERPINE1_PAI1	82	0.643	0	0.598	0	0.045	0.645279946653857	0.061	0.588	0.062	0.579	0.037	0.743	0.451219512195122	SERPINE1	0.0109402780089425	LUSC
692	SERPINE1_PAI1.1	82	0.643	0	0.598	0	0.045	0.645279946653857	0.061	0.588	0.062	0.579	0.037	0.743	0.451219512195122	SERPINE1	0.0109402780089425	LUSC
693	SHC1_SHCPY317	82	0.057	0.609	0.04	0.721	0.017	0.914711338628995	0.088	0.43	0.362	0.001	0.38	0	0.573170731707317	SHC1	0.00184706331785349	LUSC
694	SMAD1_SMAD1	82	0.456	0	0.442	0	0.014	0.91224213612676	0.068	0.546	0.088	0.432	0.141	0.207	-0.609756097560976	SMAD1	0.000663301479373037	LUSC
695	SMAD3_SMAD3	82	0.405	0	0.438	0	-0.033	0.800838646692511	0.084	0.451	0.45	0	0.426	0	-0.0853658536585366	SMAD3	0.00234179987183818	LUSC
696	SMAD4_SMAD4	82	0.23	0.038	0.176	0.114	0.054	0.723281365851173	0.228	0.039	0.749	0	0.601	0	-0.25609756097561	SMAD4	0.000663301479373037	LUSC
697	SRC_SRC	82	0.618	0	0.612	0	0.006	0.951638738757844	0.486	0	0.431	0	0.439	0	0.48780487804878	SRC	0.00155739470402088	LUSC
698	SRC_SRCPY416	82	0.174	0.117	0.081	0.468	0.093	0.552097880714607	-0.034	0.759	0.431	0	0.439	0	0.48780487804878	SRC	0.00155739470402088	LUSC
699	SRC_SRCPY527	82	0.244	0.027	0.045	0.688	0.199	0.199816964876066	0.011	0.92	0.431	0	0.439	0	0.48780487804878	SRC	0.00155739470402088	LUSC
700	STAT3_STAT3PY705	82	0.223	0.044	0.205	0.064	0.018	0.905622599215566	-0.006	0.954	0.351	0.001	0.301	0.006	0.048780487804878	STAT3	0.00134776833108802	LUSC
701	STAT5A_STAT5ALPHA	82	0.293	0.008	0.155	0.165	0.138	0.360196989616109	-0.028	0.803	-0.175	0.115	-0.162	0.145	0.048780487804878	STAT5A	0.0627884367906841	LUSC
702	STK11_LKB1	82	0.339	0.002	0.346	0.001	-0.00699999999999995	0.960248831881978	0.243	0.028	0.422	0	0.479	0	-0.426829268292683	STK11	0.000663301479373037	LUSC
703	STMN1_STATHMIN	82	0.536	0	0.461	0	0.075	0.529906098179489	0.486	0	0.368	0.001	0.373	0.001	-0.390243902439024	STMN1	0.000663301479373037	LUSC
704	SYK_SYK	82	0.58	0	0.582	0	-0.002	0.984860995602169	0.15	0.18	0.345	0.001	0.326	0.003	-0.304878048780488	SYK	0.0280736691945218	LUSC
705	TP53_P53	82	0.617	0	0.645	0	-0.028	0.769892826192036	0.273	0.013	0.171	0.124	0.243	0.028	-0.585365853658537	TP53	0.0524183914898122	LUSC
706	TP53BP1_53BP1	82	0.372	0.001	0.367	0.001	0.005	0.970968643027251	0.218	0.049	0.597	0	0.521	0	-0.158536585365854	TP53BP1	0.0119452432552843	LUSC
707	TSC2_TUBERIN	82	0.34	0.002	0.282	0.01	0.058	0.68640699496832	0.161	0.148	0.415	0	0.46	0	-0.170731707317073	TSC2	0.0145467417179988	LUSC
708	XRCC1_XRCC1	82	0.282	0.01	0.273	0.013	0.00899999999999995	0.95113309714901	0.266	0.016	0.443	0	0.38	0	0.170731707317073	XRCC1	0.00785756242390207	LUSC
709	XRCC5_KU80	82	0.44	0	0.363	0.001	0.077	0.563571815675428	0.076	0.495	0.426	0	0.436	0	-0.0853658536585366	XRCC5	0.00405475629360524	LUSC
710	YAP1_YAP	82	0.468	0	0.397	0	0.071	0.58269671761554	0.312	0.004	0.39	0	0.358	0.001	0	YAP1	0.000663301479373037	LUSC
711	YAP1_YAPPS127	82	0.583	0	0.482	0	0.101	0.374141405773292	0.39	0	0.39	0	0.358	0.001	0	YAP1	0.000663301479373037	LUSC
712	YBX1_YB1	82	-0.07	0.533	-0.02	0.858	-0.05	0.752800333151006	-0.058	0.603	0.756	0	0.756	0	-0.219512195121951	YBX1	0.000663301479373037	LUSC
713	YBX1_YB1.1	82	-0.07	0.533	-0.02	0.858	-0.05	0.752800333151006	-0.058	0.603	0.756	0	0.756	0	-0.219512195121951	YBX1	0.000663301479373037	LUSC
714	YBX1_YB1PS102	82	-0.042	0.706	0.064	0.57	-0.106	0.504832444556171	-0.131	0.241	0.756	0	0.756	0	-0.219512195121951	YBX1	0.000663301479373037	LUSC
715	YWHAE_1433EPSILON	82	0.119	0.285	0.11	0.325	0.00899999999999999	0.954293509502723	0.169	0.13	0.614	0	0.619	0	-0.548780487804878	YWHAE	0.000663301479373037	LUSC
716	ACACA_ACC1	60	0.291	0.024	0.315	0.014	-0.024	0.887800772545684	-0.011	0.932	0.085	0.52	0.107	0.415	-0.0833333333333333	ACACA	0.0831344782717815	GBM
717	ACACA_ACCPS79	60	0.246	0.059	0.354	0.006	-0.108	0.52573342691572	0.016	0.904	0.085	0.52	0.107	0.415	-0.0833333333333333	ACACA	0.0831344782717815	GBM
718	ACACB_ACCPS79	60	0.131	0.32	-0.009	0.944	0.14	0.45238850769446	-0.076	0.566	0.019	0.888	0.139	0.291	0	ACACB	0.154784842504308	GBM
719	AKT1_AKT	60	0.384	0.002	0.289	0.025	0.095	0.566877624471675	0.476	0	0.733	0	0.516	0	-0.15	AKT1	0.00148043741816915	GBM
720	AKT1_AKTPS473	60	0.039	0.765	-0.025	0.849	0.064	0.732501428581831	0.133	0.311	0.733	0	0.516	0	-0.15	AKT1	0.00148043741816915	GBM
721	AKT1_AKTPT308	60	0.235	0.071	0.086	0.514	0.149	0.413245004031305	0.336	0.009	0.733	0	0.516	0	-0.15	AKT1	0.00148043741816915	GBM
722	AKT1S1_PRAS40PT246	60	0.047	0.719	-0.031	0.817	0.078	0.676938750892325	0.028	0.832	0.512	0	0.421	0.001	0.0166666666666667	AKT1S1	0.000579726467184641	GBM
723	AKT2_AKT	60	0.202	0.122	0.088	0.504	0.114	0.533670674147314	0.133	0.31	0.409	0.001	0.409	0.001	0.133333333333333	AKT2	0.000579726467184641	GBM
724	AKT2_AKTPT308	60	-0.03	0.82	-0.109	0.405	0.079	0.671552972042877	-0.065	0.62	0.409	0.001	0.409	0.001	0.133333333333333	AKT2	0.000579726467184641	GBM
725	AKT2_AKTPS473	60	-0.154	0.241	-0.255	0.049	0.101	0.573221475869192	-0.147	0.261	0.409	0.001	0.409	0.001	0.133333333333333	AKT2	0.000579726467184641	GBM
726	AKT3_AKTPS473	60	0.295	0.022	0.309	0.016	-0.014	0.934454074380428	-0.067	0.613	0.277	0.032	0.241	0.063	0.116666666666667	AKT3	0.0221348631038887	GBM
727	AKT3_AKTPT308	60	-0.032	0.806	-0.074	0.572	0.042	0.822069690687284	-0.112	0.396	0.277	0.032	0.241	0.063	0.116666666666667	AKT3	0.0221348631038887	GBM
728	AKT3_AKT	60	0.164	0.21	0.062	0.637	0.102	0.580890536627524	0.204	0.119	0.277	0.032	0.241	0.063	0.116666666666667	AKT3	0.0221348631038887	GBM
729	AR_AR	60	0.646	0	0.724	0	-0.078	0.430722828121468	0.147	0.262	0.064	0.627	0.065	0.62	-0.183333333333333	AR	NA	GBM
730	ASNS_ASNS	60	0.623	0	0.603	0	0.02	0.864164916886827	0.047	0.72	0.163	0.214	0.237	0.069	0.833333333333333	ASNS	0.0189444078081668	GBM
731	ATM_ATM	60	0.207	0.113	0.125	0.34	0.082	0.65238303642774	0.044	0.737	0.243	0.062	0.244	0.061	-0.1	ATM	0.0660604161630641	GBM
732	BAK1_BAK	60	0.002	0.989	0.008	0.949	-0.006	0.974446426674858	-0.034	0.795	0.22	0.091	0.066	0.614	-0.133333333333333	BAK1	0.000579726467184641	GBM
733	BAX_BAX	60	0.62	0	0.285	0.028	0.335	0.0211297357617686	0.326	0.011	0.412	0.001	0.299	0.02	0	BAX	0.000579726467184641	GBM
734	BCL2_BCL2	60	0.533	0	0.47	0	0.063	0.652851907694925	0.305	0.018	0.176	0.179	0.147	0.262	0.05	BCL2	0.000579726467184641	GBM
735	BCL2L1_BCLXL	60	0.128	0.33	0.138	0.292	-0.01	0.956658525141191	0.057	0.663	0.371	0.004	0.353	0.006	0.333333333333333	BCL2L1	0.000579726467184641	GBM
736	BCL2L11_BIM	60	0.496	0	0.451	0	0.045	0.756708250072015	0.181	0.167	0.332	0.01	0.348	0.006	0.0166666666666667	BCL2L11	0.000579726467184641	GBM
737	BECN1_BECLIN	60	0.169	0.197	0.184	0.16	-0.015	0.934126092667419	0.124	0.344	0.456	0	0.34	0.008	-0.0666666666666667	BECN1	0.000579726467184641	GBM
738	BID_BID	60	0.053	0.686	0.012	0.93	0.041	0.826539119163691	0.217	0.096	0.394	0.002	0.313	0.015	-0.433333333333333	BID	0.0085318601329573	GBM
739	BIRC2_CIAP	60	0.309	0.016	0.215	0.099	0.094	0.589637490877852	0.121	0.355	0.104	0.427	0.13	0.322	-0.0833333333333333	BIRC2	0.000579726467184641	GBM
740	CASP7_CASPASE7CLEAVEDD198	60	-0.071	0.589	-0.033	0.8	-0.038	0.838791657492512	0.116	0.378	0.037	0.779	0.035	0.788	-0.916666666666667	CASP7	0.0203337291444108	GBM
741	CAV1_CAVEOLIN1	60	0.774	0	0.744	0	0.03	0.705259616239434	0.03	0.822	0.032	0.806	0.003	0.98	0.8	CAV1	0.000579726467184641	GBM
742	CCNB1_CYCLINB1	60	0.691	0	0.714	0	-0.023	0.808371264391708	-0.088	0.504	0.307	0.017	0.325	0.011	-0.0833333333333333	CCNB1	0.0268892774901555	GBM
743	CCND1_CYCLIND1	60	0.155	0.238	0.228	0.08	-0.073	0.685650845498746	-0.038	0.771	-0.137	0.298	-0.124	0.346	-0.133333333333333	CCND1	0.00283355641598471	GBM
744	CCNE1_CYCLINE1	60	0.663	0	0.632	0	0.031	0.775549727745489	0.17	0.195	0.28	0.03	0.363	0.004	0.316666666666667	CCNE1	0.0521184808425675	GBM
745	CDH1_ECADHERIN	60	0.565	0	0.594	0	-0.029	0.815629105254257	-0.015	0.907	0.155	0.237	0.073	0.579	-0.166666666666667	CDH1	0.68622293126631	GBM
746	CDH2_NCADHERIN	60	0.235	0.071	0.228	0.08	0.00699999999999998	0.968502818129498	0.105	0.425	0.193	0.139	0.146	0.267	0.0666666666666667	CDH2	0.00444830799426479	GBM
747	CDH3_PCADHERIN	60	-0.129	0.324	-0.032	0.811	-0.097	0.60192197508611	-0.25	0.054	0.142	0.279	0.097	0.46	-0.166666666666667	CDH3	0.549979973165588	GBM
748	CDKN1B_P27	60	0.586	0	0.533	0	0.0529999999999999	0.680138964074743	0.22	0.091	0.415	0.001	0.289	0.025	-0.0333333333333333	CDKN1B	0.000579726467184641	GBM
749	CDKN1B_P27PT157	60	-0.126	0.337	-0.138	0.291	0.012	0.948015286040197	-0.14	0.285	0.415	0.001	0.289	0.025	-0.0333333333333333	CDKN1B	0.000579726467184641	GBM
750	CHEK1_CHK1	60	0.023	0.861	0.008	0.951	0.015	0.936158650139099	0.116	0.377	0.214	0.101	0.256	0.049	-0.1	CHEK1	0.0537659609539209	GBM
751	CHEK1_CHK1PS345	60	0.251	0.053	0.256	0.048	-0.005	0.977242702779132	0.234	0.073	0.214	0.101	0.256	0.049	-0.1	CHEK1	0.0537659609539209	GBM
752	CHEK2_CHK2	60	0.628	0	0.67	0	-0.042	0.698185049955597	0.181	0.166	0.324	0.011	0.361	0.005	-0.4	CHEK2	0.0652187614785855	GBM
753	CHEK2_CHK2PT68	60	0.454	0	0.495	0	-0.041	0.7774902046857	0.035	0.792	0.324	0.011	0.361	0.005	-0.4	CHEK2	0.0652187614785855	GBM
754	CLDN7_CLAUDIN7	60	-0.051	0.7	0.154	0.239	-0.205	0.270796449109088	0.031	0.817	0.314	0.015	0.021	0.875	-0.133333333333333	CLDN7	0.000579726467184641	GBM
755	COL6A1_COLLAGENVI	60	0.413	0.001	0.452	0	-0.039	0.797806648530373	-0.048	0.715	0.202	0.121	0.187	0.152	0.116666666666667	COL6A1	0.0298483379783955	GBM
756	CTNNB1_BETACATENIN	60	-0.07	0.596	0.061	0.642	-0.131	0.483699001651961	-0.234	0.073	0.387	0.002	0.264	0.042	-0.05	CTNNB1	0.000579726467184641	GBM
757	DVL3_DVL3	60	0.126	0.337	-0.093	0.479	0.219	0.24032577874535	0.073	0.582	0.279	0.031	0.145	0.271	0.15	DVL3	0.000579726467184641	GBM
758	EEF2_EEF2	60	0.206	0.115	-0.124	0.344	0.33	0.0748949560563736	-0.081	0.541	0.547	0	0.266	0.04	0.3	EEF2	0.00294063570474277	GBM
759	EEF2K_EEF2K	60	0.399	0.002	0.424	0.001	-0.025	0.872338824196251	-0.03	0.818	0.21	0.108	0.207	0.113	-0.116666666666667	EEF2K	0.025274894127261	GBM
760	EGFR_EGFR	60	0.875	0	0.932	0	-0.057	0.0881936353682893	0.737	0	0.681	0	0.696	0	1.35	EGFR	0.229420724995822	GBM
761	EGFR_EGFRPY1068	60	0.79	0	0.799	0	-0.00900000000000001	0.896322522461331	0.651	0	0.681	0	0.696	0	1.35	EGFR	0.229420724995822	GBM
762	EGFR_EGFRPY1173	60	0.725	0	0.729	0	-0.004	0.963873510447746	0.608	0	0.681	0	0.696	0	1.35	EGFR	0.229420724995822	GBM
763	EIF4E_EIF4E	60	0.147	0.264	0.102	0.438	0.045	0.807183534783694	-0.063	0.63	0.179	0.171	0.211	0.105	-0.116666666666667	EIF4E	0.000579726467184641	GBM
764	EIF4EBP1_4EBP1	60	0.518	0	0.492	0	0.026	0.852169453468993	0.268	0.039	0.099	0.451	0.115	0.383	-0.0166666666666667	EIF4EBP1	0.000579726467184641	GBM
765	EIF4EBP1_4EBP1.1	60	0.518	0	0.492	0	0.026	0.852169453468993	0.268	0.039	0.099	0.451	0.115	0.383	-0.0166666666666667	EIF4EBP1	0.000579726467184641	GBM
766	EIF4EBP1_4EBP1PS65	60	-0.278	0.032	-0.341	0.008	0.063	0.709779801987887	-0.123	0.347	0.099	0.451	0.115	0.383	-0.0166666666666667	EIF4EBP1	0.000579726467184641	GBM
767	EIF4EBP1_4EBP1PT37T46	60	-0.023	0.86	0.009	0.946	-0.032	0.864336831540579	-0.168	0.2	0.099	0.451	0.115	0.383	-0.0166666666666667	EIF4EBP1	0.000579726467184641	GBM
768	ERBB2_HER2	60	0.417	0.001	0.425	0.001	-0.00800000000000001	0.958600978790801	0.073	0.58	-0.033	0.803	-0.052	0.691	-0.0833333333333333	ERBB2	0.0499287314396754	GBM
769	ERBB2_HER2PY1248	60	0.152	0.248	0.141	0.284	0.011	0.952145604286218	0.002	0.99	-0.033	0.803	-0.052	0.691	-0.0833333333333333	ERBB2	0.0499287314396754	GBM
770	ERBB3_HER3PY1298	60	0.311	0.016	0.241	0.064	0.07	0.685661359593845	-0.013	0.924	-0.012	0.93	-0.128	0.329	-0.0166666666666667	ERBB3	0.630717096433858	GBM
771	ERBB3_HER3	60	0.163	0.213	0.096	0.466	0.067	0.715909673532456	-0.263	0.043	-0.012	0.93	-0.128	0.329	-0.0166666666666667	ERBB3	0.630717096433858	GBM
772	ERRFI1_MIG6	60	0.472	0	0.438	0	0.034	0.818904046677052	0.208	0.11	0.403	0.001	0.235	0.071	-0.133333333333333	ERRFI1	0.000579726467184641	GBM
773	ERRFI1_MIG6.1	60	0.472	0	0.438	0	0.034	0.818904046677052	0.208	0.11	0.403	0.001	0.235	0.071	-0.133333333333333	ERRFI1	0.000579726467184641	GBM
774	ESR1_ERALPHA	60	0.054	0.681	0.107	0.416	-0.053	0.775753737570046	0.1	0.448	-0.18	0.169	0.011	0.932	-0.316666666666667	ESR1	0.00209852146121756	GBM
775	ESR1_ERALPHAPS118	60	0.02	0.879	0.033	0.802	-0.013	0.944630824757235	-0.005	0.969	-0.18	0.169	0.011	0.932	-0.316666666666667	ESR1	0.00209852146121756	GBM
776	FN1_FIBRONECTIN	60	0.541	0	0.518	0	0.023	0.864498069552602	-0.281	0.03	-0.163	0.213	-0.08	0.542	0.0333333333333333	FN1	0.0278209632783757	GBM
777	FOXO3_FOXO3A	60	0.198	0.129	0.145	0.268	0.053	0.770595833699897	0.145	0.268	0.486	0	0.302	0.019	-0.266666666666667	FOXO3	0.000579726467184641	GBM
778	GAB2_GAB2	60	0.352	0.006	0.22	0.092	0.132	0.441824309661957	-0.006	0.964	0.121	0.359	0.163	0.215	-0.133333333333333	GAB2	0.00217566817481812	GBM
779	GATA3_GATA3	60	0.043	0.741	0.066	0.618	-0.023	0.901982218498875	-0.052	0.691	-0.161	0.22	-0.118	0.369	-0.883333333333333	GATA3	0.695822473376426	GBM
780	GSK3A_GSK3ALPHABETAPS21S9	60	0.188	0.15	0.044	0.741	0.144	0.434991072252022	0.065	0.621	0.436	0	0.424	0.001	0.1	GSK3A	0.000579726467184641	GBM
781	GSK3A_GSK3ALPHABETA	60	0.177	0.176	0.089	0.499	0.088	0.632231398379546	-0.053	0.687	0.436	0	0.424	0.001	0.1	GSK3A	0.000579726467184641	GBM
782	GSK3B_GSK3ALPHABETA	60	0.173	0.186	0.082	0.533	0.091	0.621161543836792	-0.008	0.951	0.253	0.051	0.201	0.123	0.0333333333333333	GSK3B	0.000579726467184641	GBM
783	GSK3B_GSK3ALPHABETAPS21S9	60	0.081	0.536	0.012	0.928	0.069	0.711899973530399	-0.074	0.575	0.253	0.051	0.201	0.123	0.0333333333333333	GSK3B	0.000579726467184641	GBM
784	HSPA1A_HSP70	60	0.041	0.753	0.005	0.969	0.036	0.847499420381078	-0.194	0.137	0.046	0.726	0.024	0.854	-0.15	HSPA1A	NA	GBM
785	IGFBP2_IGFBP2	60	0.81	0	0.662	0	0.148	0.0775200858666105	-0.317	0.014	-0.245	0.06	-0.234	0.071	0.0666666666666667	IGFBP2	0.000579726467184641	GBM
786	INPP4B_INPP4B	60	0.294	0.023	0.371	0.003	-0.077	0.64368871867026	0.228	0.079	0.23	0.077	0.324	0.011	-0.133333333333333	INPP4B	0.146922003615801	GBM
787	IRS1_IRS1	60	0.481	0	0.436	0.001	0.045	0.760888755165746	-0.067	0.609	0.037	0.777	0.047	0.724	0.0333333333333333	IRS1	0.000579726467184641	GBM
788	ITGA2_CD49B	60	0.579	0	0.561	0	0.0179999999999999	0.886798332014501	0.025	0.85	0.06	0.649	-0.026	0.841	-0.0833333333333333	ITGA2	0.324086459617887	GBM
789	JUN_CJUNPS73	60	0.347	0.007	0.222	0.088	0.125	0.466929587576769	-0.015	0.912	0.153	0.244	0.031	0.814	0.116666666666667	JUN	NA	GBM
790	KDR_VEGFR2	60	0.053	0.689	0.031	0.814	0.022	0.906336909257825	0.113	0.389	0.031	0.813	0.101	0.441	0.133333333333333	KDR	0.0879199963025447	GBM
791	KIT_CKIT	60	0.829	0	0.846	0	-0.017	0.760977641261876	0.371	0.004	0.453	0	0.475	0	0.183333333333333	KIT	0.42026567165091	GBM
792	LCK_LCK	60	0.476	0	0.378	0.003	0.098	0.521504716473803	0.15	0.252	0.226	0.082	0.308	0.017	0.0833333333333333	LCK	0.549741967631537	GBM
793	MAP2K1_MEK1	60	0.334	0.009	0.265	0.041	0.069	0.685548632520214	0.063	0.63	0.345	0.007	0.311	0.016	-0.133333333333333	MAP2K1	0.000579726467184641	GBM
794	MAP2K1_MEK1PS217S221	60	0.243	0.062	0.184	0.16	0.059	0.741297000563353	0.04	0.759	0.345	0.007	0.311	0.016	-0.133333333333333	MAP2K1	0.000579726467184641	GBM
795	MAPK1_ERK2	60	0.497	0	-0.014	0.914	0.511	0.00282721854703949	0.312	0.015	0.664	0	0.427	0.001	-0.433333333333333	MAPK1	0.000579726467184641	GBM
796	MAPK1_MAPKPT202Y204	60	0.135	0.304	-0.066	0.619	0.201	0.281039965342819	0.066	0.615	0.664	0	0.427	0.001	-0.433333333333333	MAPK1	0.000579726467184641	GBM
797	MAPK14_P38MAPK	60	0.157	0.231	0.223	0.087	-0.066	0.714590452866727	-0.055	0.676	0.307	0.017	0.179	0.172	-0.1	MAPK14	0.000579726467184641	GBM
798	MAPK14_P38PT180Y182	60	0.263	0.042	0.117	0.375	0.146	0.417745630629085	0.075	0.57	0.307	0.017	0.179	0.172	-0.1	MAPK14	0.000579726467184641	GBM
799	MAPK3_MAPKPT202Y204	60	-0.012	0.928	-0.022	0.868	0.01	0.957412193539785	0.172	0.189	0.197	0.132	-0.019	0.885	-0.0333333333333333	MAPK3	0.000579726467184641	GBM
800	MAPK8_JNKPT183Y185	60	0.331	0.01	0.064	0.625	0.267	0.135159654562204	0.29	0.025	0.459	0	0.393	0.002	-0.933333333333333	MAPK8	0.0109856240130725	GBM
801	MAPK9_JNK2	60	0.38	0.003	-0.039	0.768	0.419	0.0190759834495258	0.213	0.102	0.345	0.007	0.253	0.051	-0.0333333333333333	MAPK9	0.000579726467184641	GBM
802	MET_CMETPY1235	60	0.291	0.024	0.324	0.012	-0.033	0.845708283649442	0.102	0.438	0.158	0.228	0.049	0.708	0.8	MET	0.775442493130369	GBM
803	MRE11A_MRE11	60	0.055	0.679	-0.073	0.578	0.128	0.49377053463985	0.155	0.237	0.3	0.02	0.147	0.263	-0.0833333333333333	MRE11A	0.00304665520938234	GBM
804	MYC_CMYC	60	0.364	0.004	0.385	0.002	-0.021	0.896244560924227	0.175	0.18	0.292	0.023	0.288	0.026	0.1	MYC	0.000579726467184641	GBM
805	NF2_NF2	60	0.34	0.008	0.35	0.006	-0.00999999999999995	0.951678601452154	0.423	0.001	0.481	0	0.448	0	-0.433333333333333	NF2	0.000579726467184641	GBM
806	NFKB1_NFKBP65PS536	60	0.373	0.003	0.223	0.087	0.15	0.378126796854298	0.1	0.445	0.412	0.001	0.36	0.005	-0.116666666666667	NFKB1	0.00380983634958557	GBM
807	NOTCH1_NOTCH1	60	0.343	0.007	0.373	0.003	-0.03	0.85422920436933	0.105	0.425	0.239	0.066	0.225	0.085	0.05	NOTCH1	0.083883436934835	GBM
808	PARK7_DJ1	60	0.768	0	0.457	0	0.311	0.00533144864041657	0.579	0	0.647	0	0.562	0	-0.116666666666667	PARK7	0.00533575671293325	GBM
809	PARK7_DJ1.1	60	0.768	0	0.457	0	0.311	0.00533144864041657	0.579	0	0.647	0	0.562	0	-0.116666666666667	PARK7	0.00533575671293325	GBM
810	PCNA_PCNA	60	0.422	0.001	0.303	0.018	0.119	0.463559055581972	-0.041	0.758	0.146	0.265	0.175	0.181	0.316666666666667	PCNA	0.000579726467184641	GBM
811	PDK1_PDK1PS241	60	-0.084	0.524	-0.116	0.376	0.032	0.862986040449034	0.066	0.616	-0.035	0.79	-0.049	0.71	0.0666666666666667	PDK1	0.0632052378834155	GBM
812	PEA15_PEA15	60	0.635	0	0.388	0.002	0.247	0.0692566442358853	-0.075	0.57	-0.056	0.672	0.01	0.937	0.15	PEA15	0.000579726467184641	GBM
813	PEA15_PEA15.1	60	0.635	0	0.388	0.002	0.247	0.0692566442358853	-0.075	0.57	-0.056	0.672	0.01	0.937	0.15	PEA15	0.000579726467184641	GBM
814	PGR_PR	60	0.269	0.038	0.076	0.566	0.193	0.286523624818386	0.347	0.007	0.008	0.949	0.122	0.354	-0.0833333333333333	PGR	0.02038305796604	GBM
815	PIK3CA_PI3KP110ALPHA	60	0.47	0	0.39	0.002	0.08	0.599847482863473	0.307	0.017	0.331	0.01	0.289	0.025	0.116666666666667	PIK3CA	0.00836678404859534	GBM
816	PRKAA1_AMPKALPHA	60	0.194	0.137	0.021	0.872	0.173	0.348838181435832	0.099	0.45	0.44	0	0.106	0.419	-0.0666666666666667	PRKAA1	0.000579726467184641	GBM
817	PRKAA1_AMPKPT172	60	0.28	0.03	0.138	0.294	0.142	0.426990111023064	0.083	0.529	0.44	0	0.106	0.419	-0.0666666666666667	PRKAA1	0.000579726467184641	GBM
818	PRKCA_PKCALPHA	60	0.351	0.006	0.171	0.192	0.18	0.300634149507581	0.13	0.321	0.328	0.011	0.295	0.022	-0.0166666666666667	PRKCA	0.0280038931491451	GBM
819	PRKCA_PKCALPHAPS657	60	0.44	0	0.194	0.138	0.246	0.141006943723979	0.151	0.25	0.328	0.011	0.295	0.022	-0.0166666666666667	PRKCA	0.0280038931491451	GBM
820	PRKCD_PKCDELTAPS664	60	0.116	0.376	0.16	0.223	-0.044	0.810719156385844	-0.018	0.891	0.208	0.112	0.117	0.373	-0.0333333333333333	PRKCD	0.0303547448250776	GBM
821	PTEN_PTEN	60	0.288	0.025	0.245	0.059	0.043	0.804783747836633	0.153	0.244	0.472	0	0.463	0	-0.95	PTEN	0.000579726467184641	GBM
822	PXN_PAXILLIN	60	0.04	0.764	0.106	0.42	-0.066	0.723066547396137	0.26	0.045	0.002	0.988	-0.037	0.776	0.0333333333333333	PXN	0.000579726467184641	GBM
823	RAD50_RAD50	60	0.062	0.64	0.086	0.513	-0.024	0.897486809883474	-0.01	0.942	0.303	0.019	0.156	0.233	-0.0666666666666667	RAD50	0.00785054851668221	GBM
824	RAD51_RAD51	60	0.009	0.943	-0.061	0.644	0.07	0.708327049996865	0.04	0.764	0.089	0.5	0.135	0.305	-0.216666666666667	RAD51	0.10021320669462	GBM
825	RAF1_CRAF	60	0.317	0.014	0.212	0.104	0.105	0.546183304202961	0.211	0.106	0.549	0	0.426	0.001	-0.0166666666666667	RAF1	0.000579726467184641	GBM
826	RAF1_CRAFPS338	60	0.302	0.019	0.199	0.128	0.103	0.556943500131499	0.46	0	0.549	0	0.426	0.001	-0.0166666666666667	RAF1	0.000579726467184641	GBM
827	RB1_RBPS807S811	60	0.137	0.297	0.181	0.166	-0.044	0.809530172080494	0.169	0.196	0.373	0.003	0.401	0.002	-0.466666666666667	RB1	0.0433629462863557	GBM
828	RPS6_S6	60	0.181	0.166	0.116	0.376	0.065	0.722612654395115	0.115	0.383	0.431	0.001	0.448	0	-0.516666666666667	RPS6	0.00991616615108594	GBM
829	RPS6_S6PS235S236	60	0.058	0.658	0.134	0.307	-0.076	0.682019068103648	0.018	0.89	0.431	0.001	0.448	0	-0.516666666666667	RPS6	0.00991616615108594	GBM
830	RPS6_S6PS240S244	60	0.044	0.741	0.12	0.361	-0.076	0.682775207172301	0.006	0.961	0.431	0.001	0.448	0	-0.516666666666667	RPS6	0.00991616615108594	GBM
831	RPS6KB1_P70S6K	60	0.284	0.028	0.184	0.159	0.1	0.571806063432147	-0.135	0.303	0.341	0.008	0.356	0.005	-0.0333333333333333	RPS6KB1	0.000579726467184641	GBM
832	RPS6KB1_P70S6KPT389	60	0.208	0.111	0.189	0.147	0.019	0.915902352202774	0.247	0.057	0.341	0.008	0.356	0.005	-0.0333333333333333	RPS6KB1	0.000579726467184641	GBM
833	RPS6KB1_P90RSKPT359S363	60	0.151	0.248	0.175	0.181	-0.024	0.895277585283094	0.03	0.819	0.341	0.008	0.356	0.005	-0.0333333333333333	RPS6KB1	0.000579726467184641	GBM
834	SERPINE1_PAI1	60	0.768	0	0.728	0	0.04	0.627200521105765	-0.035	0.792	0.039	0.766	0.082	0.533	0.816666666666667	SERPINE1	0.0583330010783462	GBM
835	SERPINE1_PAI1.1	60	0.768	0	0.728	0	0.04	0.627200521105765	-0.035	0.792	0.039	0.766	0.082	0.533	0.816666666666667	SERPINE1	0.0583330010783462	GBM
836	SHC1_SHCPY317	60	0.082	0.533	0.122	0.353	-0.04	0.829130463861903	0.205	0.116	0.265	0.041	0.269	0.037	0.15	SHC1	0.0118063459407448	GBM
837	SMAD1_SMAD1	60	0.576	0	0.527	0	0.0489999999999999	0.706749433347382	0.132	0.315	0.271	0.036	0.542	0	-0.15	SMAD1	0.000579726467184641	GBM
838	SMAD3_SMAD3	60	0.23	0.077	0.264	0.042	-0.034	0.84670164396137	0.105	0.426	0.332	0.009	0.406	0.001	-0.133333333333333	SMAD3	0.000579726467184641	GBM
839	SMAD4_SMAD4	60	0.044	0.739	-0.133	0.31	0.177	0.342465644162769	0.081	0.538	0.652	0	0.419	0.001	-0.0166666666666667	SMAD4	0.000579726467184641	GBM
840	SRC_SRC	60	0.441	0	0.498	0	-0.057	0.696071703752103	-0.102	0.438	-0.041	0.754	0.113	0.389	0.316666666666667	SRC	0.0117151095550534	GBM
841	SRC_SRCPY416	60	-0.239	0.066	-0.295	0.022	0.056	0.747433696253241	0.418	0.001	-0.041	0.754	0.113	0.389	0.316666666666667	SRC	0.0117151095550534	GBM
842	SRC_SRCPY527	60	0.203	0.12	0.09	0.493	0.113	0.537091626091814	0.104	0.431	-0.041	0.754	0.113	0.389	0.316666666666667	SRC	0.0117151095550534	GBM
843	STAT3_STAT3PY705	60	0.509	0	0.35	0.006	0.159	0.295556942272779	0.212	0.104	0.229	0.078	0.082	0.535	-0.0833333333333333	STAT3	0.000579726467184641	GBM
844	STAT5A_STAT5ALPHA	60	0.513	0	0.437	0	0.076	0.599825715454681	-0.015	0.912	-0.063	0.634	-0.141	0.281	-0.0833333333333333	STAT5A	0.0171767591523989	GBM
845	STK11_LKB1	60	0.109	0.406	0.264	0.042	-0.155	0.390154970599366	0.069	0.602	0.502	0	0.319	0.013	0.316666666666667	STK11	0.000579726467184641	GBM
846	STMN1_STATHMIN	60	0.518	0	0.513	0	0.005	0.971000524733945	0.212	0.104	0.149	0.256	0.145	0.269	0.116666666666667	STMN1	0.000579726467184641	GBM
847	SYK_SYK	60	0.751	0	0.711	0	0.04	0.645993248564242	0.029	0.826	0.244	0.06	0.027	0.835	0.0166666666666667	SYK	0.080387906770843	GBM
848	TP53_P53	60	0.085	0.519	0.069	0.601	0.016	0.931523677012735	-0.185	0.156	0.279	0.031	0.039	0.768	-0.183333333333333	TP53	0.0070995065435848	GBM
849	TP53BP1_53BP1	60	0.402	0.001	0.356	0.005	0.046	0.774217538886205	0.276	0.033	0.452	0	0.432	0.001	-0.216666666666667	TP53BP1	0.00965200091151288	GBM
850	TSC2_TUBERIN	60	0.134	0.307	0.079	0.548	0.055	0.766415048534455	0.227	0.081	0.187	0.153	0.059	0.654	0	TSC2	0.0110614414428608	GBM
851	XRCC1_XRCC1	60	0.286	0.027	0.143	0.277	0.143	0.422586204187625	0.15	0.253	0.234	0.072	0.011	0.934	0.116666666666667	XRCC1	0.00321129032572829	GBM
852	XRCC5_KU80	60	0.409	0.001	0.211	0.105	0.198	0.23979321824866	-0.104	0.427	0.145	0.27	0.217	0.096	0.0333333333333333	XRCC5	0.00438093413064845	GBM
853	YAP1_YAP	60	0.096	0.466	0.197	0.131	-0.101	0.581263427743799	0.095	0.468	0.146	0.267	0.214	0.1	-0.0833333333333333	YAP1	0.0506587463936048	GBM
854	YAP1_YAPPS127	60	0.673	0	0.705	0	-0.0319999999999999	0.74482685946542	0.104	0.431	0.146	0.267	0.214	0.1	-0.0833333333333333	YAP1	0.0506587463936048	GBM
855	YBX1_YB1	60	0.133	0.311	0.076	0.564	0.057	0.75827683244492	0.123	0.351	0.3	0.02	0.25	0.054	0.0833333333333333	YBX1	0.000579726467184641	GBM
856	YBX1_YB1.1	60	0.133	0.311	0.076	0.564	0.057	0.75827683244492	0.123	0.351	0.3	0.02	0.25	0.054	0.0833333333333333	YBX1	0.000579726467184641	GBM
857	YBX1_YB1PS102	60	-0.149	0.255	-0.154	0.24	0.005	0.978204657482993	-0.118	0.368	0.3	0.02	0.25	0.054	0.0833333333333333	YBX1	0.000579726467184641	GBM
858	YWHAE_1433EPSILON	60	0.209	0.109	-0.03	0.821	0.239	0.196134139775717	0.027	0.836	0.37	0.004	0.37	0.004	-0.1	YWHAE	0.004155309934181	GBM
